# Supplementary material for: A New Approach to the Nonparametric Behrens–Fisher Problem With Compatible Confidence Intervals
Source: Biom J. 2025 Nov 9;67(6):e70096. doi: 10.1002/bimj.70096 (PMC12598137; doi:10.1002/bimj.70096)
Supplement: Supplementary file 1 — Supporting information [file BIMJ-67-e70096-s002.zip]

Archive with 292 entries (225 files):
- Schüürhuis_et_al_code_R2/
- Schüürhuis_et_al_code_R2/R Code Submission/
- Schüürhuis_et_al_code_R2/R Code Submission/.Rbuildignore
- Schüürhuis_et_al_code_R2/R Code Submission/.Rhistory
- Schüürhuis_et_al_code_R2/R Code Submission/.Rproj.user/
- Schüürhuis_et_al_code_R2/R Code Submission/.Rproj.user/6DD7938B/
- Schüürhuis_et_al_code_R2/R Code Submission/.Rproj.user/6DD7938B/bibliography-index/
- Schüürhuis_et_al_code_R2/R Code Submission/.Rproj.user/6DD7938B/cpp-definition-cache
- Schüürhuis_et_al_code_R2/R Code Submission/.Rproj.user/6DD7938B/ctx/
- Schüürhuis_et_al_code_R2/R Code Submission/.Rproj.user/6DD7938B/explorer-cache/
- Schüürhuis_et_al_code_R2/R Code Submission/.Rproj.user/6DD7938B/pcs/
- Schüürhuis_et_al_code_R2/R Code Submission/.Rproj.user/6DD7938B/pcs/files-pane.pper
- Schüürhuis_et_al_code_R2/R Code Submission/.Rproj.user/6DD7938B/pcs/source-pane.pper
- Schüürhuis_et_al_code_R2/R Code Submission/.Rproj.user/6DD7938B/pcs/windowlayoutstate.pper
- Schüürhuis_et_al_code_R2/R Code Submission/.Rproj.user/6DD7938B/pcs/workbench-pane.pper
- Schüürhuis_et_al_code_R2/R Code Submission/.Rproj.user/6DD7938B/presentation/
- Schüürhuis_et_al_code_R2/R Code Submission/.Rproj.user/6DD7938B/profiles-cache/
- Schüürhuis_et_al_code_R2/R Code Submission/.Rproj.user/6DD7938B/rmd-outputs
- Schüürhuis_et_al_code_R2/R Code Submission/.Rproj.user/6DD7938B/saved_source_markers
- Schüürhuis_et_al_code_R2/R Code Submission/.Rproj.user/6DD7938B/sources/
- Schüürhuis_et_al_code_R2/R Code Submission/.Rproj.user/6DD7938B/sources/per/
- Schüürhuis_et_al_code_R2/R Code Submission/.Rproj.user/6DD7938B/sources/per/t/
- Schüürhuis_et_al_code_R2/R Code Submission/.Rproj.user/6DD7938B/sources/per/t/128E4EFC
- Schüürhuis_et_al_code_R2/R Code Submission/.Rproj.user/6DD7938B/sources/per/t/128E4EFC-contents
- Schüürhuis_et_al_code_R2/R Code Submission/.Rproj.user/6DD7938B/sources/per/t/1DBC77EF
- Schüürhuis_et_al_code_R2/R Code Submission/.Rproj.user/6DD7938B/sources/per/t/1DBC77EF-contents
- Schüürhuis_et_al_code_R2/R Code Submission/.Rproj.user/6DD7938B/sources/per/t/3AF957E9
- Schüürhuis_et_al_code_R2/R Code Submission/.Rproj.user/6DD7938B/sources/per/t/3AF957E9-contents
- Schüürhuis_et_al_code_R2/R Code Submission/.Rproj.user/6DD7938B/sources/per/t/E7F52F66
- Schüürhuis_et_al_code_R2/R Code Submission/.Rproj.user/6DD7938B/sources/per/t/E7F52F66-contents
- Schüürhuis_et_al_code_R2/R Code Submission/.Rproj.user/6DD7938B/sources/per/u/
- Schüürhuis_et_al_code_R2/R Code Submission/.Rproj.user/6DD7938B/sources/prop/
- Schüürhuis_et_al_code_R2/R Code Submission/.Rproj.user/6DD7938B/sources/prop/1939C93D
- Schüürhuis_et_al_code_R2/R Code Submission/.Rproj.user/6DD7938B/sources/prop/5AB57B8C
- Schüürhuis_et_al_code_R2/R Code Submission/.Rproj.user/6DD7938B/sources/prop/70B15D79
- Schüürhuis_et_al_code_R2/R Code Submission/.Rproj.user/6DD7938B/sources/prop/9946D951
- Schüürhuis_et_al_code_R2/R Code Submission/.Rproj.user/6DD7938B/sources/prop/INDEX
- Schüürhuis_et_al_code_R2/R Code Submission/.Rproj.user/6DD7938B/tutorial/
- Schüürhuis_et_al_code_R2/R Code Submission/.Rproj.user/6DD7938B/viewer-cache/
- Schüürhuis_et_al_code_R2/R Code Submission/.Rproj.user/88EC6648/
- Schüürhuis_et_al_code_R2/R Code Submission/.Rproj.user/88EC6648/bibliography-index/
- Schüürhuis_et_al_code_R2/R Code Submission/.Rproj.user/88EC6648/compilation-database/
- Schüürhuis_et_al_code_R2/R Code Submission/.Rproj.user/88EC6648/compilation-database/mingw64/
- Schüürhuis_et_al_code_R2/R Code Submission/.Rproj.user/88EC6648/compilation-database/mingw64/c-definitions.h
- Schüürhuis_et_al_code_R2/R Code Submission/.Rproj.user/88EC6648/compilation-database/mingw64/cpp-definitions.h
- Schüürhuis_et_al_code_R2/R Code Submission/.Rproj.user/88EC6648/cpp-definition-cache
- Schüürhuis_et_al_code_R2/R Code Submission/.Rproj.user/88EC6648/ctx/
- Schüürhuis_et_al_code_R2/R Code Submission/.Rproj.user/88EC6648/explorer-cache/
- Schüürhuis_et_al_code_R2/R Code Submission/.Rproj.user/88EC6648/pcs/
- Schüürhuis_et_al_code_R2/R Code Submission/.Rproj.user/88EC6648/pcs/files-pane.pper
- Schüürhuis_et_al_code_R2/R Code Submission/.Rproj.user/88EC6648/pcs/source-pane.pper
- Schüürhuis_et_al_code_R2/R Code Submission/.Rproj.user/88EC6648/pcs/windowlayoutstate.pper
- Schüürhuis_et_al_code_R2/R Code Submission/.Rproj.user/88EC6648/pcs/workbench-pane.pper
- Schüürhuis_et_al_code_R2/R Code Submission/.Rproj.user/88EC6648/presentation/
- Schüürhuis_et_al_code_R2/R Code Submission/.Rproj.user/88EC6648/profiles-cache/
- Schüürhuis_et_al_code_R2/R Code Submission/.Rproj.user/88EC6648/rmd-outputs
- Schüürhuis_et_al_code_R2/R Code Submission/.Rproj.user/88EC6648/saved_source_markers
- Schüürhuis_et_al_code_R2/R Code Submission/.Rproj.user/88EC6648/sources/
- Schüürhuis_et_al_code_R2/R Code Submission/.Rproj.user/88EC6648/sources/per/
- Schüürhuis_et_al_code_R2/R Code Submission/.Rproj.user/88EC6648/sources/per/t/
- Schüürhuis_et_al_code_R2/R Code Submission/.Rproj.user/88EC6648/sources/per/u/
- Schüürhuis_et_al_code_R2/R Code Submission/.Rproj.user/88EC6648/sources/per/u/2821776D
- Schüürhuis_et_al_code_R2/R Code Submission/.Rproj.user/88EC6648/sources/per/u/2821776D-contents
- Schüürhuis_et_al_code_R2/R Code Submission/.Rproj.user/88EC6648/sources/prop/
- Schüürhuis_et_al_code_R2/R Code Submission/.Rproj.user/88EC6648/sources/prop/1DCAA376
- Schüürhuis_et_al_code_R2/R Code Submission/.Rproj.user/88EC6648/sources/prop/2DF25150
- Schüürhuis_et_al_code_R2/R Code Submission/.Rproj.user/88EC6648/sources/prop/3D0E8707
- Schüürhuis_et_al_code_R2/R Code Submission/.Rproj.user/88EC6648/sources/prop/58F98879
- Schüürhuis_et_al_code_R2/R Code Submission/.Rproj.user/88EC6648/sources/prop/6A660C25
- Schüürhuis_et_al_code_R2/R Code Submission/.Rproj.user/88EC6648/sources/prop/988C6458
- Schüürhuis_et_al_code_R2/R Code Submission/.Rproj.user/88EC6648/sources/prop/9D38B19D
- Schüürhuis_et_al_code_R2/R Code Submission/.Rproj.user/88EC6648/sources/prop/FC34FC20
- Schüürhuis_et_al_code_R2/R Code Submission/.Rproj.user/88EC6648/sources/prop/INDEX
- Schüürhuis_et_al_code_R2/R Code Submission/.Rproj.user/88EC6648/tutorial/
- Schüürhuis_et_al_code_R2/R Code Submission/.Rproj.user/88EC6648/viewer-cache/
- Schüürhuis_et_al_code_R2/R Code Submission/.Rproj.user/EF930B2D/
- Schüürhuis_et_al_code_R2/R Code Submission/.Rproj.user/EF930B2D/bibliography-index/
- Schüürhuis_et_al_code_R2/R Code Submission/.Rproj.user/EF930B2D/cpp-definition-cache
- Schüürhuis_et_al_code_R2/R Code Submission/.Rproj.user/EF930B2D/ctx/
- Schüürhuis_et_al_code_R2/R Code Submission/.Rproj.user/EF930B2D/explorer-cache/
- Schüürhuis_et_al_code_R2/R Code Submission/.Rproj.user/EF930B2D/jobs/
- Schüürhuis_et_al_code_R2/R Code Submission/.Rproj.user/EF930B2D/pcs/
- Schüürhuis_et_al_code_R2/R Code Submission/.Rproj.user/EF930B2D/pcs/debug-breakpoints.pper
- Schüürhuis_et_al_code_R2/R Code Submission/.Rproj.user/EF930B2D/pcs/files-pane.pper
- Schüürhuis_et_al_code_R2/R Code Submission/.Rproj.user/EF930B2D/pcs/source-pane.pper
- Schüürhuis_et_al_code_R2/R Code Submission/.Rproj.user/EF930B2D/pcs/source-window.pper
- Schüürhuis_et_al_code_R2/R Code Submission/.Rproj.user/EF930B2D/pcs/windowlayoutstate.pper
- Schüürhuis_et_al_code_R2/R Code Submission/.Rproj.user/EF930B2D/pcs/workbench-pane.pper
- Schüürhuis_et_al_code_R2/R Code Submission/.Rproj.user/EF930B2D/persistent-state
- Schüürhuis_et_al_code_R2/R Code Submission/.Rproj.user/EF930B2D/presentation/
- Schüürhuis_et_al_code_R2/R Code Submission/.Rproj.user/EF930B2D/profiles-cache/
- Schüürhuis_et_al_code_R2/R Code Submission/.Rproj.user/EF930B2D/quarto-crossref/
- Schüürhuis_et_al_code_R2/R Code Submission/.Rproj.user/EF930B2D/quarto-crossref/264DDF3E
- Schüürhuis_et_al_code_R2/R Code Submission/.Rproj.user/EF930B2D/quarto-crossref/6E07AFBA
- Schüürhuis_et_al_code_R2/R Code Submission/.Rproj.user/EF930B2D/quarto-crossref/INDEX
- Schüürhuis_et_al_code_R2/R Code Submission/.Rproj.user/EF930B2D/rmd-outputs
- Schüürhuis_et_al_code_R2/R Code Submission/.Rproj.user/EF930B2D/saved_source_markers
- Schüürhuis_et_al_code_R2/R Code Submission/.Rproj.user/EF930B2D/sources/
- Schüürhuis_et_al_code_R2/R Code Submission/.Rproj.user/EF930B2D/sources/per/
- Schüürhuis_et_al_code_R2/R Code Submission/.Rproj.user/EF930B2D/sources/per/t/
- Schüürhuis_et_al_code_R2/R Code Submission/.Rproj.user/EF930B2D/sources/per/t/38710054
- Schüürhuis_et_al_code_R2/R Code Submission/.Rproj.user/EF930B2D/sources/per/t/38710054-contents
- Schüürhuis_et_al_code_R2/R Code Submission/.Rproj.user/EF930B2D/sources/per/u/
- Schüürhuis_et_al_code_R2/R Code Submission/.Rproj.user/EF930B2D/sources/prop/
- Schüürhuis_et_al_code_R2/R Code Submission/.Rproj.user/EF930B2D/sources/prop/03557013
- Schüürhuis_et_al_code_R2/R Code Submission/.Rproj.user/EF930B2D/sources/prop/035BDB0D
- Schüürhuis_et_al_code_R2/R Code Submission/.Rproj.user/EF930B2D/sources/prop/0787E43E
- Schüürhuis_et_al_code_R2/R Code Submission/.Rproj.user/EF930B2D/sources/prop/09F386B3
- Schüürhuis_et_al_code_R2/R Code Submission/.Rproj.user/EF930B2D/sources/prop/0A2F2EAC
- Schüürhuis_et_al_code_R2/R Code Submission/.Rproj.user/EF930B2D/sources/prop/123724AD
- Schüürhuis_et_al_code_R2/R Code Submission/.Rproj.user/EF930B2D/sources/prop/145E0AA6
- Schüürhuis_et_al_code_R2/R Code Submission/.Rproj.user/EF930B2D/sources/prop/14A76720
- Schüürhuis_et_al_code_R2/R Code Submission/.Rproj.user/EF930B2D/sources/prop/17FA040D
- Schüürhuis_et_al_code_R2/R Code Submission/.Rproj.user/EF930B2D/sources/prop/18EF4E7E
- Schüürhuis_et_al_code_R2/R Code Submission/.Rproj.user/EF930B2D/sources/prop/1950C053
- Schüürhuis_et_al_code_R2/R Code Submission/.Rproj.user/EF930B2D/sources/prop/1C5401F1
- Schüürhuis_et_al_code_R2/R Code Submission/.Rproj.user/EF930B2D/sources/prop/1ED8D69D
- Schüürhuis_et_al_code_R2/R Code Submission/.Rproj.user/EF930B2D/sources/prop/20E34573
- Schüürhuis_et_al_code_R2/R Code Submission/.Rproj.user/EF930B2D/sources/prop/263C47AD
- Schüürhuis_et_al_code_R2/R Code Submission/.Rproj.user/EF930B2D/sources/prop/38740C58
- Schüürhuis_et_al_code_R2/R Code Submission/.Rproj.user/EF930B2D/sources/prop/39673C02
- Schüürhuis_et_al_code_R2/R Code Submission/.Rproj.user/EF930B2D/sources/prop/3EF12A2F
- Schüürhuis_et_al_code_R2/R Code Submission/.Rproj.user/EF930B2D/sources/prop/3F7625AB
- Schüürhuis_et_al_code_R2/R Code Submission/.Rproj.user/EF930B2D/sources/prop/44486520
- Schüürhuis_et_al_code_R2/R Code Submission/.Rproj.user/EF930B2D/sources/prop/44501B58
- Schüürhuis_et_al_code_R2/R Code Submission/.Rproj.user/EF930B2D/sources/prop/494A988B
- Schüürhuis_et_al_code_R2/R Code Submission/.Rproj.user/EF930B2D/sources/prop/594F2BCD
- Schüürhuis_et_al_code_R2/R Code Submission/.Rproj.user/EF930B2D/sources/prop/5EC1ECCF
- Schüürhuis_et_al_code_R2/R Code Submission/.Rproj.user/EF930B2D/sources/prop/607F8945
- Schüürhuis_et_al_code_R2/R Code Submission/.Rproj.user/EF930B2D/sources/prop/62CBE4F7
- Schüürhuis_et_al_code_R2/R Code Submission/.Rproj.user/EF930B2D/sources/prop/63B628FA
- Schüürhuis_et_al_code_R2/R Code Submission/.Rproj.user/EF930B2D/sources/prop/65C20631
- Schüürhuis_et_al_code_R2/R Code Submission/.Rproj.user/EF930B2D/sources/prop/6A0E5D41
- Schüürhuis_et_al_code_R2/R Code Submission/.Rproj.user/EF930B2D/sources/prop/6B23FA34
- Schüürhuis_et_al_code_R2/R Code Submission/.Rproj.user/EF930B2D/sources/prop/7168E762
- Schüürhuis_et_al_code_R2/R Code Submission/.Rproj.user/EF930B2D/sources/prop/73360D52
- Schüürhuis_et_al_code_R2/R Code Submission/.Rproj.user/EF930B2D/sources/prop/7B065A5E
- Schüürhuis_et_al_code_R2/R Code Submission/.Rproj.user/EF930B2D/sources/prop/7D5373F1
- Schüürhuis_et_al_code_R2/R Code Submission/.Rproj.user/EF930B2D/sources/prop/7EA5D6A9
- Schüürhuis_et_al_code_R2/R Code Submission/.Rproj.user/EF930B2D/sources/prop/81A7A527
- Schüürhuis_et_al_code_R2/R Code Submission/.Rproj.user/EF930B2D/sources/prop/8AEFC1CB
- Schüürhuis_et_al_code_R2/R Code Submission/.Rproj.user/EF930B2D/sources/prop/8C4948E7
- Schüürhuis_et_al_code_R2/R Code Submission/.Rproj.user/EF930B2D/sources/prop/90E37865
- Schüürhuis_et_al_code_R2/R Code Submission/.Rproj.user/EF930B2D/sources/prop/94D0501E
- Schüürhuis_et_al_code_R2/R Code Submission/.Rproj.user/EF930B2D/sources/prop/950AB93A
- Schüürhuis_et_al_code_R2/R Code Submission/.Rproj.user/EF930B2D/sources/prop/96C6A838
- Schüürhuis_et_al_code_R2/R Code Submission/.Rproj.user/EF930B2D/sources/prop/9AB6D2A1
- Schüürhuis_et_al_code_R2/R Code Submission/.Rproj.user/EF930B2D/sources/prop/9D0FF241
- Schüürhuis_et_al_code_R2/R Code Submission/.Rproj.user/EF930B2D/sources/prop/A81CFAFA
- Schüürhuis_et_al_code_R2/R Code Submission/.Rproj.user/EF930B2D/sources/prop/AD5B9963
- Schüürhuis_et_al_code_R2/R Code Submission/.Rproj.user/EF930B2D/sources/prop/B6A56BB9
- Schüürhuis_et_al_code_R2/R Code Submission/.Rproj.user/EF930B2D/sources/prop/BA4294DE
- Schüürhuis_et_al_code_R2/R Code Submission/.Rproj.user/EF930B2D/sources/prop/BF89BB9F
- Schüürhuis_et_al_code_R2/R Code Submission/.Rproj.user/EF930B2D/sources/prop/D000F510
- Schüürhuis_et_al_code_R2/R Code Submission/.Rproj.user/EF930B2D/sources/prop/D0899C1A
- Schüürhuis_et_al_code_R2/R Code Submission/.Rproj.user/EF930B2D/sources/prop/DFA18F22
- Schüürhuis_et_al_code_R2/R Code Submission/.Rproj.user/EF930B2D/sources/prop/E14B5EC8
- Schüürhuis_et_al_code_R2/R Code Submission/.Rproj.user/EF930B2D/sources/prop/E1EF50A7
- Schüürhuis_et_al_code_R2/R Code Submission/.Rproj.user/EF930B2D/sources/prop/E38C17E0
- Schüürhuis_et_al_code_R2/R Code Submission/.Rproj.user/EF930B2D/sources/prop/E4C18923
- Schüürhuis_et_al_code_R2/R Code Submission/.Rproj.user/EF930B2D/sources/prop/EBF11F9E
- Schüürhuis_et_al_code_R2/R Code Submission/.Rproj.user/EF930B2D/sources/prop/ED18610A
- Schüürhuis_et_al_code_R2/R Code Submission/.Rproj.user/EF930B2D/sources/prop/EE2C6360
- Schüürhuis_et_al_code_R2/R Code Submission/.Rproj.user/EF930B2D/sources/prop/F542485D
- Schüürhuis_et_al_code_R2/R Code Submission/.Rproj.user/EF930B2D/sources/prop/F64DBA58
- Schüürhuis_et_al_code_R2/R Code Submission/.Rproj.user/EF930B2D/sources/prop/F8C1A1DF
- Schüürhuis_et_al_code_R2/R Code Submission/.Rproj.user/EF930B2D/sources/prop/F959954F
- Schüürhuis_et_al_code_R2/R Code Submission/.Rproj.user/EF930B2D/sources/prop/FDBA98E0
- Schüürhuis_et_al_code_R2/R Code Submission/.Rproj.user/EF930B2D/sources/prop/FECC02BB
- Schüürhuis_et_al_code_R2/R Code Submission/.Rproj.user/EF930B2D/sources/prop/INDEX
- Schüürhuis_et_al_code_R2/R Code Submission/.Rproj.user/EF930B2D/tutorial/
- Schüürhuis_et_al_code_R2/R Code Submission/.Rproj.user/EF930B2D/unsaved-notebooks/
- Schüürhuis_et_al_code_R2/R Code Submission/.Rproj.user/EF930B2D/unsaved-notebooks/B20F2985/
- Schüürhuis_et_al_code_R2/R Code Submission/.Rproj.user/EF930B2D/unsaved-notebooks/B20F2985/1/
- Schüürhuis_et_al_code_R2/R Code Submission/.Rproj.user/EF930B2D/unsaved-notebooks/B20F2985/1/cwar26n2wnvia/
- Schüürhuis_et_al_code_R2/R Code Submission/.Rproj.user/EF930B2D/unsaved-notebooks/C6C37B4F/
- Schüürhuis_et_al_code_R2/R Code Submission/.Rproj.user/EF930B2D/viewer-cache/
- Schüürhuis_et_al_code_R2/R Code Submission/.Rproj.user/EF930B2D/viewer_history/
- Schüürhuis_et_al_code_R2/R Code Submission/.Rproj.user/shared/
- Schüürhuis_et_al_code_R2/R Code Submission/.Rproj.user/shared/notebooks/
- Schüürhuis_et_al_code_R2/R Code Submission/.Rproj.user/shared/notebooks/patch-chunk-names
- Schüürhuis_et_al_code_R2/R Code Submission/.Rproj.user/shared/notebooks/paths
- Schüürhuis_et_al_code_R2/R Code Submission/environment.yml
- Schüürhuis_et_al_code_R2/R Code Submission/examples.R
- Schüürhuis_et_al_code_R2/R Code Submission/functions/
- Schüürhuis_et_al_code_R2/R Code Submission/functions/getStudentizedPermutationTest.R
- Schüürhuis_et_al_code_R2/R Code Submission/functions/getTestResults.R
- Schüürhuis_et_al_code_R2/R Code Submission/functions/util.R
- Schüürhuis_et_al_code_R2/R Code Submission/nonparTests.Rproj
- Schüürhuis_et_al_code_R2/R Code Submission/plots/
- Schüürhuis_et_al_code_R2/R Code Submission/plots/Main Paper/
- Schüürhuis_et_al_code_R2/R Code Submission/plots/Main Paper/Data_Table1.eps
- Schüürhuis_et_al_code_R2/R Code Submission/plots/Main Paper/Data_Table1.pdf
- Schüürhuis_et_al_code_R2/R Code Submission/plots/Main Paper/Figure1.eps
- Schüürhuis_et_al_code_R2/R Code Submission/plots/Main Paper/Figure1.pdf
- Schüürhuis_et_al_code_R2/R Code Submission/plots/Main Paper/Figure2.eps
- Schüürhuis_et_al_code_R2/R Code Submission/plots/Main Paper/Figure2.pdf
- Schüürhuis_et_al_code_R2/R Code Submission/plots/Main Paper/Figure3.eps
- Schüürhuis_et_al_code_R2/R Code Submission/plots/Main Paper/Figure3.pdf
- Schüürhuis_et_al_code_R2/R Code Submission/plots/Main Paper/Figure4.eps
- Schüürhuis_et_al_code_R2/R Code Submission/plots/Main Paper/Figure4.pdf
- Schüürhuis_et_al_code_R2/R Code Submission/plots/Main Paper/Figure5.eps
- Schüürhuis_et_al_code_R2/R Code Submission/plots/Main Paper/Figure5.pdf
- Schüürhuis_et_al_code_R2/R Code Submission/plots/Supplement/
- Schüürhuis_et_al_code_R2/R Code Submission/plots/Supplement/section1.1_table3-het.eps
- Schüürhuis_et_al_code_R2/R Code Submission/plots/Supplement/section1.1_table3-het.pdf
- Schüürhuis_et_al_code_R2/R Code Submission/plots/Supplement/section1.1_table3-hom.eps
- Schüürhuis_et_al_code_R2/R Code Submission/plots/Supplement/section1.1_table3-hom.pdf
- Schüürhuis_et_al_code_R2/R Code Submission/plots/Supplement/section1.2_table4.eps
- Schüürhuis_et_al_code_R2/R Code Submission/plots/Supplement/section1.2_table4.pdf
- Schüürhuis_et_al_code_R2/R Code Submission/plots/Supplement/section2.1.1_normal_t1e.eps
- Schüürhuis_et_al_code_R2/R Code Submission/plots/Supplement/section2.1.1_normal_t1e.pdf
- Schüürhuis_et_al_code_R2/R Code Submission/plots/Supplement/section2.1.2_normal_t1e.eps
- Schüürhuis_et_al_code_R2/R Code Submission/plots/Supplement/section2.1.2_normal_t1e.pdf
- Schüürhuis_et_al_code_R2/R Code Submission/plots/Supplement/section2.1.3_normal_t1e.eps
- Schüürhuis_et_al_code_R2/R Code Submission/plots/Supplement/section2.1.3_normal_t1e.pdf
- Schüürhuis_et_al_code_R2/R Code Submission/plots/Supplement/section2.1.4_normal_t1e.eps
- Schüürhuis_et_al_code_R2/R Code Submission/plots/Supplement/section2.1.4_normal_t1e.pdf
- Schüürhuis_et_al_code_R2/R Code Submission/plots/Supplement/section2.2.1_beta_t1e.eps
- Schüürhuis_et_al_code_R2/R Code Submission/plots/Supplement/section2.2.1_beta_t1e.pdf
- Schüürhuis_et_al_code_R2/R Code Submission/plots/Supplement/section2.2.2_beta_t1e.eps
- Schüürhuis_et_al_code_R2/R Code Submission/plots/Supplement/section2.2.2_beta_t1e.pdf
- Schüürhuis_et_al_code_R2/R Code Submission/plots/Supplement/section2.2.3_beta_t1e.eps
- Schüürhuis_et_al_code_R2/R Code Submission/plots/Supplement/section2.2.3_beta_t1e.pdf
- Schüürhuis_et_al_code_R2/R Code Submission/plots/Supplement/section2.2.4_beta_t1e.eps
- Schüürhuis_et_al_code_R2/R Code Submission/plots/Supplement/section2.2.4_beta_t1e.pdf
- Schüürhuis_et_al_code_R2/R Code Submission/plots/Supplement/section2.3.1_ordinal_t1e.eps
- Schüürhuis_et_al_code_R2/R Code Submission/plots/Supplement/section2.3.1_ordinal_t1e.pdf
- Schüürhuis_et_al_code_R2/R Code Submission/plots/Supplement/section2.3.2_ordinal_t1e.eps
- Schüürhuis_et_al_code_R2/R Code Submission/plots/Supplement/section2.3.2_ordinal_t1e.pdf
- Schüürhuis_et_al_code_R2/R Code Submission/plots/Supplement/section2.3.3_ordinal_t1e.eps
- Schüürhuis_et_al_code_R2/R Code Submission/plots/Supplement/section2.3.3_ordinal_t1e.pdf
- Schüürhuis_et_al_code_R2/R Code Submission/plots/Supplement/section2.3.4_ordinal_t1e.eps
- Schüürhuis_et_al_code_R2/R Code Submission/plots/Supplement/section2.3.4_ordinal_t1e.pdf
- Schüürhuis_et_al_code_R2/R Code Submission/plots/Supplement/section2.4.1_poisson_t1e.eps
- Schüürhuis_et_al_code_R2/R Code Submission/plots/Supplement/section2.4.1_poisson_t1e.pdf
- Schüürhuis_et_al_code_R2/R Code Submission/plots/Supplement/section2.4.2_poisson_t1e.eps
- Schüürhuis_et_al_code_R2/R Code Submission/plots/Supplement/section2.4.2_poisson_t1e.pdf
- Schüürhuis_et_al_code_R2/R Code Submission/plots/Supplement/section2.4.3_poisson_t1e.eps
- Schüürhuis_et_al_code_R2/R Code Submission/plots/Supplement/section2.4.3_poisson_t1e.pdf
- Schüürhuis_et_al_code_R2/R Code Submission/plots/Supplement/section2.4.4_poisson_t1e.eps
- Schüürhuis_et_al_code_R2/R Code Submission/plots/Supplement/section2.4.4_poisson_t1e.pdf
- Schüürhuis_et_al_code_R2/R Code Submission/plots/Supplement/section2.5.1_exponential_t1e.eps
- Schüürhuis_et_al_code_R2/R Code Submission/plots/Supplement/section2.5.1_exponential_t1e.pdf
- Schüürhuis_et_al_code_R2/R Code Submission/plots/Supplement/section2.5.2_exponential_t1e.eps
- Schüürhuis_et_al_code_R2/R Code Submission/plots/Supplement/section2.5.2_exponential_t1e.pdf
- Schüürhuis_et_al_code_R2/R Code Submission/plots/Supplement/section2.5.3_exponential_t1e.eps
- Schüürhuis_et_al_code_R2/R Code Submission/plots/Supplement/section2.5.3_exponential_t1e.pdf
- Schüürhuis_et_al_code_R2/R Code Submission/plots/Supplement/section2.5.4_exponential_t1e.eps
- Schüürhuis_et_al_code_R2/R Code Submission/plots/Supplement/section2.5.4_exponential_t1e.pdf
- Schüürhuis_et_al_code_R2/R Code Submission/plots/Supplement/section2.6.1_laplace_t1e.eps
- Schüürhuis_et_al_code_R2/R Code Submission/plots/Supplement/section2.6.1_laplace_t1e.pdf
- Schüürhuis_et_al_code_R2/R Code Submission/plots/Supplement/section2.6.2_laplace_t1e.eps
- Schüürhuis_et_al_code_R2/R Code Submission/plots/Supplement/section2.6.2_laplace_t1e.pdf
- Schüürhuis_et_al_code_R2/R Code Submission/plots/Supplement/section2.6.3_laplace_t1e.eps
- Schüürhuis_et_al_code_R2/R Code Submission/plots/Supplement/section2.6.3_laplace_t1e.pdf
- Schüürhuis_et_al_code_R2/R Code Submission/plots/Supplement/section2.6.4_laplace_t1e.eps
- Schüürhuis_et_al_code_R2/R Code Submission/plots/Supplement/section2.6.4_laplace_t1e.pdf
- Schüürhuis_et_al_code_R2/R Code Submission/plots/Supplement/section3.1_normal_pwr.eps
- Schüürhuis_et_al_code_R2/R Code Submission/plots/Supplement/section3.1_normal_pwr.pdf
- Schüürhuis_et_al_code_R2/R Code Submission/plots/Supplement/section3.2_ordinal_pwr.eps
- Schüürhuis_et_al_code_R2/R Code Submission/plots/Supplement/section3.2_ordinal_pwr.pdf
- Schüürhuis_et_al_code_R2/R Code Submission/plots/Supplement/section3.3_exponential_pwr.eps
- Schüürhuis_et_al_code_R2/R Code Submission/plots/Supplement/section3.3_exponential_pwr.pdf
- Schüürhuis_et_al_code_R2/R Code Submission/plots/Supplement/section4.1_normal_coverage.eps
- Schüürhuis_et_al_code_R2/R Code Submission/plots/Supplement/section4.1_normal_coverage.pdf
- Schüürhuis_et_al_code_R2/R Code Submission/plots.R
- Schüürhuis_et_al_code_R2/R Code Submission/README.html
- Schüürhuis_et_al_code_R2/R Code Submission/README.qmd
- Schüürhuis_et_al_code_R2/R Code Submission/README_files/
- Schüürhuis_et_al_code_R2/R Code Submission/README_files/libs/
- Schüürhuis_et_al_code_R2/R Code Submission/README_files/libs/bootstrap/
- Schüürhuis_et_al_code_R2/R Code Submission/README_files/libs/bootstrap/bootstrap-icons.css
- Schüürhuis_et_al_code_R2/R Code Submission/README_files/libs/bootstrap/bootstrap-icons.woff
- Schüürhuis_et_al_code_R2/R Code Submission/README_files/libs/bootstrap/bootstrap.min.css
- Schüürhuis_et_al_code_R2/R Code Submission/README_files/libs/bootstrap/bootstrap.min.js
- Schüürhuis_et_al_code_R2/R Code Submission/README_files/libs/clipboard/
- Schüürhuis_et_al_code_R2/R Code Submission/README_files/libs/clipboard/clipboard.min.js
- Schüürhuis_et_al_code_R2/R Code Submission/README_files/libs/quarto-html/
- Schüürhuis_et_al_code_R2/R Code Submission/README_files/libs/quarto-html/anchor.min.js
- Schüürhuis_et_al_code_R2/R Code Submission/README_files/libs/quarto-html/popper.min.js
- Schüürhuis_et_al_code_R2/R Code Submission/README_files/libs/quarto-html/quarto-syntax-highlighting.css
- Schüürhuis_et_al_code_R2/R Code Submission/README_files/libs/quarto-html/quarto.js
- Schüürhuis_et_al_code_R2/R Code Submission/README_files/libs/quarto-html/tippy.css
- Schüürhuis_et_al_code_R2/R Code Submission/README_files/libs/quarto-html/tippy.umd.min.js
- Schüürhuis_et_al_code_R2/R Code Submission/README_files/libs/quarto-html/zenscroll-min.js
- Schüürhuis_et_al_code_R2/R Code Submission/results/
- Schüürhuis_et_al_code_R2/R Code Submission/results/df_pwr_cov.csv
- Schüürhuis_et_al_code_R2/R Code Submission/results/df_t1e.csv
- Schüürhuis_et_al_code_R2/R Code Submission/settings.R
- Schüürhuis_et_al_code_R2/R Code Submission/simulation_main.R
- Schüürhuis_et_al_code_R2/R Code Submission/simulation_repro_example.R
