# Supplementary material for: A New Approach to the Nonparametric Behrens–Fisher Problem With Compatible Confidence Intervals
Source: Biom J. 2025 Nov 9;67(6):e70096. doi: 10.1002/bimj.70096 (PMC12598137; doi:10.1002/bimj.70096)
Supplement: Supplementary file 1 — Supporting information [file BIMJ-67-e70096-s002.zip › Schüürhuis_et_al_code_R2/R Code Submission/environment.yml]

name: stephen
channels:
  - nvidia
  - pytorch
  - conda-forge
  - bioconda
dependencies:
  - _libgcc_mutex=0.1=conda_forge
  - _openmp_mutex=4.5=2_gnu
  - _r-mutex=1.0.1=anacondar_1
  - binutils_impl_linux-64=2.43=h4bf12b8_2
  - bwidget=1.9.14=ha770c72_1
  - bzip2=1.0.8=h4bc722e_7
  - c-ares=1.34.3=heb4867d_0
  - ca-certificates=2024.12.14=hbcca054_0
  - cairo=1.18.0=hebfffa5_3
  - curl=8.10.1=hbbe4b11_0
  - font-ttf-dejavu-sans-mono=2.37=hab24e00_0
  - font-ttf-inconsolata=3.000=h77eed37_0
  - font-ttf-source-code-pro=2.038=h77eed37_0
  - font-ttf-ubuntu=0.83=h77eed37_3
  - fontconfig=2.15.0=h7e30c49_1
  - fonts-conda-ecosystem=1=0
  - fonts-conda-forge=1=0
  - freetype=2.12.1=h267a509_2
  - fribidi=1.0.10=h36c2ea0_0
  - gcc_impl_linux-64=14.2.0=h6b349bd_1
  - gfortran_impl_linux-64=14.2.0=hc73f493_1
  - graphite2=1.3.13=h59595ed_1003
  - gsl=2.7=he838d99_0
  - gxx_impl_linux-64=14.2.0=h2c03514_1
  - harfbuzz=9.0.0=hda332d3_1
  - icu=75.1=he02047a_0
  - kernel-headers_linux-64=2.6.32=he073ed8_17
  - keyutils=1.6.1=h166bdaf_0
  - krb5=1.21.3=h659f571_0
  - ld_impl_linux-64=2.43=h712a8e2_2
  - lerc=4.0.0=h27087fc_0
  - libblas=3.9.0=25_linux64_openblas
  - libcblas=3.9.0=25_linux64_openblas
  - libcurl=8.10.1=hbbe4b11_0
  - libdeflate=1.22=hb9d3cd8_0
  - libedit=3.1.20191231=he28a2e2_2
  - libev=4.33=hd590300_2
  - libexpat=2.6.4=h5888daf_0
  - libffi=3.4.2=h7f98852_5
  - libgcc=14.2.0=h77fa898_1
  - libgcc-devel_linux-64=14.2.0=h41c2201_101
  - libgcc-ng=14.2.0=h69a702a_1
  - libgfortran=14.2.0=h69a702a_1
  - libgfortran-ng=14.2.0=h69a702a_1
  - libgfortran5=14.2.0=hd5240d6_1
  - libglib=2.82.2=h2ff4ddf_0
  - libgomp=14.2.0=h77fa898_1
  - libiconv=1.17=hd590300_2
  - libjpeg-turbo=3.0.0=hd590300_1
  - liblapack=3.9.0=25_linux64_openblas
  - libnghttp2=1.64.0=h161d5f1_0
  - libnsl=2.0.1=hd590300_0
  - libopenblas=0.3.28=pthreads_h94d23a6_1
  - libpng=1.6.44=hadc24fc_0
  - libsanitizer=14.2.0=h2a3dede_1
  - libsqlite=3.48.0=hee588c1_1
  - libssh2=1.11.0=h0841786_0
  - libstdcxx=14.2.0=hc0a3c3a_1
  - libstdcxx-devel_linux-64=14.2.0=h41c2201_101
  - libstdcxx-ng=14.2.0=h4852527_1
  - libtiff=4.7.0=he137b08_1
  - libuuid=2.38.1=h0b41bf4_0
  - libwebp-base=1.4.0=hd590300_0
  - libxcb=1.17.0=h8a09558_0
  - libxcrypt=4.4.36=hd590300_1
  - libxml2=2.13.5=hb346dea_0
  - libzlib=1.3.1=hb9d3cd8_2
  - make=4.4.1=hb9d3cd8_2
  - ncurses=6.5=he02047a_1
  - nlopt=2.8.0=py39h09fe8e8_2
  - numpy=2.0.2=py39h9cb892a_1
  - openssl=3.4.0=h7b32b05_1
  - pandoc=3.5=ha770c72_0
  - pango=1.54.0=h4c5309f_1
  - pcre2=10.44=hba22ea6_2
  - pip=25.0=pyh8b19718_0
  - pixman=0.43.2=h59595ed_0
  - pthread-stubs=0.4=hb9d3cd8_1002
  - python=3.9.18=h0755675_1_cpython
  - python_abi=3.9=5_cp39
  - r-abind=1.4_5=r44hc72bb7e_1006
  - r-askpass=1.2.1=r44h2b5f3a1_0
  - r-assertthat=0.2.1=r44hc72bb7e_5
  - r-backports=1.5.0=r44hb1dbf0f_1
  - r-base=4.4.2=h64c9cd0_0
  - r-base64enc=0.1_3=r44hb1dbf0f_1007
  - r-bit=4.5.0=r44h2b5f3a1_0
  - r-bit64=4.5.2=r44h2b5f3a1_0
  - r-blob=1.2.4=r44hc72bb7e_2
  - r-boot=1.3_31=r44hc72bb7e_0
  - r-broom=1.0.7=r44hc72bb7e_0
  - r-bslib=0.8.0=r44hc72bb7e_0
  - r-cachem=1.1.0=r44hb1dbf0f_1
  - r-callr=3.7.6=r44hc72bb7e_1
  - r-car=3.1_3=r44hc72bb7e_0
  - r-cardata=3.0_5=r44hc72bb7e_3
  - r-caret=6.0_94=r44hdb488b9_2
  - r-cellranger=1.1.0=r44hc72bb7e_1007
  - r-class=7.3_23=r44h2b5f3a1_0
  - r-cli=3.6.3=r44h0d4f4ea_1
  - r-clipr=0.8.0=r44hc72bb7e_3
  - r-clock=0.7.1=r44h0d4f4ea_0
  - r-codetools=0.2_20=r44hc72bb7e_1
  - r-colorspace=2.1_1=r44hdb488b9_0
  - r-conflicted=1.2.0=r44h785f33e_2
  - r-conquer=1.3.3=r44hb424bfc_4
  - r-corrplot=0.95=r44hc72bb7e_0
  - r-cowplot=1.1.3=r44hc72bb7e_1
  - r-cpp11=0.5.0=r44hc72bb7e_0
  - r-crayon=1.5.3=r44hc72bb7e_1
  - r-curl=5.2.1=r44h6b349a7_1
  - r-data.table=1.15.4=r44h5f06984_1
  - r-dbi=1.2.3=r44hc72bb7e_1
  - r-dbplyr=2.5.0=r44hc72bb7e_1
  - r-deriv=4.1.6=r44hc72bb7e_0
  - r-diagram=1.6.5=r44ha770c72_3
  - r-digest=0.6.37=r44h0d4f4ea_0
  - r-doby=4.6.24=r44hc72bb7e_0
  - r-dplyr=1.1.4=r44h0d4f4ea_1
  - r-dtplyr=1.3.1=r44hc72bb7e_2
  - r-e1071=1.7_16=r44h93ab643_0
  - r-ellipsis=0.3.2=r44hb1dbf0f_3
  - r-evaluate=1.0.1=r44hc72bb7e_0
  - r-fansi=1.0.6=r44hb1dbf0f_1
  - r-farver=2.1.2=r44ha18555a_1
  - r-fastmap=1.2.0=r44ha18555a_1
  - r-fontawesome=0.5.3=r44hc72bb7e_0
  - r-forcats=1.0.0=r44hc72bb7e_2
  - r-foreach=1.5.2=r44hc72bb7e_3
  - r-formula=1.2_5=r44hc72bb7e_2
  - r-fs=1.6.5=r44h93ab643_0
  - r-future=1.34.0=r44h785f33e_0
  - r-future.apply=1.11.3=r44hc72bb7e_0
  - r-gargle=1.5.2=r44h785f33e_1
  - r-generics=0.1.3=r44hc72bb7e_3
  - r-ggplot2=3.5.1=r44hc72bb7e_1
  - r-ggpubr=0.6.0=r44hc72bb7e_2
  - r-ggrepel=0.9.6=r44h93ab643_0
  - r-ggsci=3.2.0=r44hc72bb7e_1
  - r-ggsignif=0.6.4=r44hc72bb7e_2
  - r-globals=0.16.3=r44hc72bb7e_1
  - r-glue=1.8.0=r44h2b5f3a1_0
  - r-googledrive=2.1.1=r44hc72bb7e_2
  - r-googlesheets4=1.1.1=r44h785f33e_2
  - r-gower=1.0.1=r44hb1dbf0f_2
  - r-gridextra=2.3=r44hc72bb7e_1006
  - r-gtable=0.3.6=r44hc72bb7e_0
  - r-hardhat=1.4.0=r44hc72bb7e_1
  - r-haven=2.5.4=r44h0d4f4ea_1
  - r-highr=0.11=r44hc72bb7e_1
  - r-hms=1.1.3=r44hc72bb7e_2
  - r-htmltools=0.5.8.1=r44ha18555a_1
  - r-httr=1.4.7=r44hc72bb7e_1
  - r-ids=1.0.1=r44hc72bb7e_4
  - r-ipred=0.9_15=r44hdb488b9_1
  - r-isoband=0.2.7=r44ha18555a_3
  - r-iterators=1.0.14=r44hc72bb7e_3
  - r-jquerylib=0.1.4=r44hc72bb7e_3
  - r-jsonlite=1.8.9=r44h2b5f3a1_0
  - r-kernsmooth=2.23_26=r44h8461fee_0
  - r-knitr=1.49=r44hc72bb7e_0
  - r-labeling=0.4.3=r44hc72bb7e_1
  - r-lattice=0.22_6=r44hb1dbf0f_1
  - r-lava=1.8.1=r44hc72bb7e_0
  - r-lifecycle=1.0.4=r44hc72bb7e_1
  - r-listenv=0.9.1=r44hc72bb7e_1
  - r-lme4=1.1_35.5=r44h0d4f4ea_1
  - r-lubridate=1.9.3=r44hdb488b9_1
  - r-magrittr=2.0.3=r44hb1dbf0f_3
  - r-mass=7.3_60.0.1=r44hb1dbf0f_1
  - r-matrix=1.6_5=r44he966344_1
  - r-matrixmodels=0.5_3=r44hc72bb7e_1
  - r-matrixstats=1.4.1=r44h2b5f3a1_0
  - r-memoise=2.0.1=r44hc72bb7e_3
  - r-mgcv=1.9_1=r44h0d28552_1
  - r-microbenchmark=1.5.0=r44h2b5f3a1_0
  - r-mime=0.12=r44hb1dbf0f_3
  - r-minqa=1.2.8=r44ha936806_0
  - r-modelmetrics=1.2.2.2=r44h0d4f4ea_4
  - r-modelr=0.1.11=r44hc72bb7e_2
  - r-munsell=0.5.1=r44hc72bb7e_1
  - r-nlme=3.1_165=r44hbcb9c34_1
  - r-nloptr=2.1.1=r44h9b87a3a_1
  - r-nnet=7.3_20=r44h2b5f3a1_0
  - r-numderiv=2016.8_1.1=r44hc72bb7e_6
  - r-openssl=2.2.2=r44he8289e2_0
  - r-parallelly=1.41.0=r44h2b5f3a1_0
  - r-pbkrtest=0.5.3=r44hc72bb7e_0
  - r-pillar=1.9.0=r44hc72bb7e_2
  - r-pkgconfig=2.0.3=r44hc72bb7e_4
  - r-plyr=1.8.9=r44ha18555a_1
  - r-polynom=1.4_1=r44hc72bb7e_3
  - r-prettyunits=1.2.0=r44hc72bb7e_1
  - r-proc=1.18.5=r44ha18555a_1
  - r-processx=3.8.4=r44hb1dbf0f_1
  - r-prodlim=2024.06.25=r44h0d4f4ea_1
  - r-progress=1.2.3=r44hc72bb7e_1
  - r-progressr=0.15.1=r44hc72bb7e_0
  - r-proxy=0.4_27=r44hb1dbf0f_3
  - r-ps=1.8.1=r44h2b5f3a1_0
  - r-purrr=1.0.2=r44hdb488b9_1
  - r-quantreg=5.99.1=r44h9ad1c49_0
  - r-r6=2.5.1=r44hc72bb7e_3
  - r-ragg=1.3.3=r44h9aa3752_0
  - r-rappdirs=0.3.3=r44hb1dbf0f_3
  - r-rcolorbrewer=1.1_3=r44h785f33e_3
  - r-rcpp=1.0.13_1=r44h93ab643_0
  - r-rcpparmadillo=14.2.2_1=r44hb79369c_0
  - r-rcppeigen=0.3.4.0.2=r44hb79369c_0
  - r-readr=2.1.5=r44h0d4f4ea_1
  - r-readxl=1.4.3=r44he58e087_1
  - r-recipes=1.1.0=r44hc72bb7e_1
  - r-rematch=2.0.0=r44hc72bb7e_1
  - r-rematch2=2.1.2=r44hc72bb7e_4
  - r-reprex=2.1.1=r44hc72bb7e_1
  - r-reshape2=1.4.4=r44h0d4f4ea_4
  - r-rlang=1.1.4=r44ha18555a_1
  - r-rmarkdown=2.29=r44hc72bb7e_0
  - r-rpart=4.1.24=r44h2b5f3a1_0
  - r-rslurm=0.6.2=r44hc72bb7e_2
  - r-rstatix=0.7.2=r44hc72bb7e_2
  - r-rstudioapi=0.17.1=r44hc72bb7e_0
  - r-rvest=1.0.4=r44hc72bb7e_1
  - r-sass=0.4.9=r44ha18555a_1
  - r-scales=1.3.0=r44hc72bb7e_1
  - r-selectr=0.4_2=r44hc72bb7e_4
  - r-shape=1.4.6.1=r44ha770c72_1
  - r-sparsem=1.84_2=r44hc4980d5_0
  - r-squarem=2021.1=r44hc72bb7e_3
  - r-stringi=1.8.4=r44h33cde33_3
  - r-stringr=1.5.1=r44h785f33e_1
  - r-survival=3.8_3=r44h2b5f3a1_0
  - r-sys=3.4.3=r44h2b5f3a1_0
  - r-systemfonts=1.1.0=r44h38d38ca_1
  - r-textshaping=0.4.0=r44ha47bcaa_2
  - r-tibble=3.2.1=r44hdb488b9_3
  - r-tidyr=1.3.1=r44h0d4f4ea_1
  - r-tidyselect=1.2.1=r44hc72bb7e_1
  - r-tidyverse=2.0.0=r44h785f33e_2
  - r-timechange=0.3.0=r44ha18555a_1
  - r-timedate=4041.110=r44hc72bb7e_0
  - r-tinytex=0.54=r44hc72bb7e_0
  - r-tzdb=0.4.0=r44ha18555a_2
  - r-utf8=1.2.4=r44hb1dbf0f_1
  - r-uuid=1.2_1=r44hdb488b9_0
  - r-vctrs=0.6.5=r44h0d4f4ea_1
  - r-vgam=1.1_12=r44hb67ce94_0
  - r-viridislite=0.4.2=r44hc72bb7e_2
  - r-vroom=1.6.5=r44h0d4f4ea_1
  - r-whisker=0.4.1=r44hc72bb7e_2
  - r-withr=3.0.2=r44hc72bb7e_0
  - r-xfun=0.48=r44h93ab643_0
  - r-xml2=1.3.6=r44h8194278_2
  - r-yaml=2.3.10=r44hdb488b9_0
  - readline=8.2=h8228510_1
  - sed=4.8=he412f7d_0
  - setuptools=75.8.0=pyhff2d567_0
  - sysroot_linux-64=2.12=he073ed8_17
  - tk=8.6.13=noxft_h4845f30_101
  - tktable=2.10=h8bc8fbc_6
  - tzdata=2024b=hc8b5060_0
  - wheel=0.45.1=pyhd8ed1ab_1
  - xorg-libice=1.1.1=hb9d3cd8_1
  - xorg-libsm=1.2.4=he73a12e_1
  - xorg-libx11=1.8.10=h4f16b4b_0
  - xorg-libxau=1.0.11=hb9d3cd8_1
  - xorg-libxdmcp=1.1.5=hb9d3cd8_0
  - xorg-libxext=1.3.6=hb9d3cd8_0
  - xorg-libxrender=0.9.11=hb9d3cd8_1
  - xorg-libxt=1.3.1=hb9d3cd8_0
  - xorg-xorgproto=2024.1=hb9d3cd8_1
  - xz=5.2.6=h166bdaf_0
  - zlib=1.3.1=hb9d3cd8_2
  - zstd=1.5.6=ha6fb4c9_0
prefix: /data/cephfs-1/home/users/becherm_c/work/miniconda/envs/stephen
