# Supplementary material for: A New Approach to the Nonparametric Behrens–Fisher Problem With Compatible Confidence Intervals
Source: Biom J. 2025 Nov 9;67(6):e70096. doi: 10.1002/bimj.70096 (PMC12598137; doi:10.1002/bimj.70096)
Supplement: Supplementary file 1 — Supporting information [file BIMJ-67-e70096-s002.zip › Schüürhuis_et_al_code_R2/R Code Submission/README_files/libs/bootstrap/bootstrap.min.css]

/*!
 * Bootstrap v5.1.3 (https://getbootstrap.com/)
 * Copyright 2011-2021 The Bootstrap Authors
 * Copyright 2011-2021 Twitter, Inc.
 * Licensed under MIT (https://github.com/twbs/bootstrap/blob/main/LICENSE)
 */@import"https://fonts.googleapis.com/css2?family=Source+Sans+Pro:wght@300;400;700&display=swap";:root{--bs-blue: #2780e3;--bs-indigo: #6610f2;--bs-purple: #613d7c;--bs-pink: #e83e8c;--bs-red: #ff0039;--bs-orange: #f0ad4e;--bs-yellow: #ff7518;--bs-green: #3fb618;--bs-teal: #20c997;--bs-cyan: #9954bb;--bs-white: #fff;--bs-gray: #868e96;--bs-gray-dark: #373a3c;--bs-gray-100: #f8f9fa;--bs-gray-200: #e9ecef;--bs-gray-300: #dee2e6;--bs-gray-400: #ced4da;--bs-gray-500: #adb5bd;--bs-gray-600: #868e96;--bs-gray-700: #495057;--bs-gray-800: #373a3c;--bs-gray-900: #212529;--bs-default: #373a3c;--bs-primary: #2780e3;--bs-secondary: #373a3c;--bs-success: #3fb618;--bs-info: #9954bb;--bs-warning: #ff7518;--bs-danger: #ff0039;--bs-light: #f8f9fa;--bs-dark: #373a3c;--bs-default-rgb: 55, 58, 60;--bs-primary-rgb: 39, 128, 227;--bs-secondary-rgb: 55, 58, 60;--bs-success-rgb: 63, 182, 24;--bs-info-rgb: 153, 84, 187;--bs-warning-rgb: 255, 117, 24;--bs-danger-rgb: 255, 0, 57;--bs-light-rgb: 248, 249, 250;--bs-dark-rgb: 55, 58, 60;--bs-white-rgb: 255, 255, 255;--bs-black-rgb: 0, 0, 0;--bs-body-color-rgb: 55, 58, 60;--bs-body-bg-rgb: 255, 255, 255;--bs-font-sans-serif: "Source Sans Pro", -apple-system, BlinkMacSystemFont, "Segoe UI", Roboto, "Helvetica Neue", Arial, sans-serif, "Apple Color Emoji", "Segoe UI Emoji", "Segoe UI Symbol";--bs-font-monospace: SFMono-Regular, Menlo, Monaco, Consolas, "Liberation Mono", "Courier New", monospace;--bs-gradient: linear-gradient(180deg, rgba(255, 255, 255, 0.15), rgba(255, 255, 255, 0));--bs-root-font-size: 18px;--bs-body-font-family: var(--bs-font-sans-serif);--bs-body-font-size: 1rem;--bs-body-font-weight: 400;--bs-body-line-height: 1.5;--bs-body-color: #373a3c;--bs-body-bg: #fff}*,*::before,*::after{box-sizing:border-box}:root{font-size:var(--bs-root-font-size)}body{margin:0;font-family:var(--bs-body-font-family);font-size:var(--bs-body-font-size);font-weight:var(--bs-body-font-weight);line-height:var(--bs-body-line-height);color:var(--bs-body-color);text-align:var(--bs-body-text-align);background-color:var(--bs-body-bg);-webkit-text-size-adjust:100%;-webkit-tap-highlight-color:rgba(0,0,0,0)}hr{margin:1rem 0;color:inherit;background-color:currentColor;border:0;opacity:.25}hr:not([size]){height:1px}h6,.h6,h5,.h5,h4,.h4,h3,.h3,h2,.h2,h1,.h1{margin-top:0;margin-bottom:.5rem;font-weight:400;line-height:1.2}h1,.h1{font-size:calc(1.345rem + 1.14vw)}@media(min-width: 1200px){h1,.h1{font-size:2.2rem}}h2,.h2{font-size:calc(1.3rem + 0.6vw)}@media(min-width: 1200px){h2,.h2{font-size:1.75rem}}h3,.h3{font-size:calc(1.275rem + 0.3vw)}@media(min-width: 1200px){h3,.h3{font-size:1.5rem}}h4,.h4{font-size:1.25rem}h5,.h5{font-size:1.1rem}h6,.h6{font-size:1rem}p{margin-top:0;margin-bottom:1rem}abbr[title],abbr[data-bs-original-title]{text-decoration:underline dotted;-webkit-text-decoration:underline dotted;-moz-text-decoration:underline dotted;-ms-text-decoration:underline dotted;-o-text-decoration:underline dotted;cursor:help;text-decoration-skip-ink:none}address{margin-bottom:1rem;font-style:normal;line-height:inherit}ol,ul{padding-left:2rem}ol,ul,dl{margin-top:0;margin-bottom:1rem}ol ol,ul ul,ol ul,ul ol{margin-bottom:0}dt{font-weight:700}dd{margin-bottom:.5rem;margin-left:0}blockquote{margin:0 0 1rem;padding:.625rem 1.25rem;border-left:.25rem solid #e9ecef}blockquote p:last-child,blockquote ul:last-child,blockquote ol:last-child{margin-bottom:0}b,strong{font-weight:bolder}small,.small{font-size:0.875em}mark,.mark{padding:.2em;background-color:#fcf8e3}sub,sup{position:relative;font-size:0.75em;line-height:0;vertical-align:baseline}sub{bottom:-0.25em}sup{top:-0.5em}a{color:#2780e3;text-decoration:underline;-webkit-text-decoration:underline;-moz-text-decoration:underline;-ms-text-decoration:underline;-o-text-decoration:underline}a:hover{color:#1f66b6}a:not([href]):not([class]),a:not([href]):not([class]):hover{color:inherit;text-decoration:none}pre,code,kbd,samp{font-family:var(--bs-font-monospace);font-size:1em;direction:ltr /* rtl:ignore */;unicode-bidi:bidi-override}pre{display:block;margin-top:0;margin-bottom:1rem;overflow:auto;font-size:0.875em;color:#000;background-color:#f7f7f7;padding:.5rem;border:1px solid #dee2e6}pre code{background-color:transparent;font-size:inherit;color:inherit;word-break:normal}code{font-size:0.875em;color:#9954bb;background-color:#f7f7f7;padding:.125rem .25rem;word-wrap:break-word}a>code{color:inherit}kbd{padding:.4rem .4rem;font-size:0.875em;color:#fff;background-color:#212529}kbd kbd{padding:0;font-size:1em;font-weight:700}figure{margin:0 0 1rem}img,svg{vertical-align:middle}table{caption-side:bottom;border-collapse:collapse}caption{padding-top:.5rem;padding-bottom:.5rem;color:#868e96;text-align:left}th{text-align:inherit;text-align:-webkit-match-parent}thead,tbody,tfoot,tr,td,th{border-color:inherit;border-style:solid;border-width:0}label{display:inline-block}button{border-radius:0}button:focus:not(:focus-visible){outline:0}input,button,select,optgroup,textarea{margin:0;font-family:inherit;font-size:inherit;line-height:inherit}button,select{text-transform:none}[role=button]{cursor:pointer}select{word-wrap:normal}select:disabled{opacity:1}[list]::-webkit-calendar-picker-indicator{display:none}button,[type=button],[type=reset],[type=submit]{-webkit-appearance:button}button:not(:disabled),[type=button]:not(:disabled),[type=reset]:not(:disabled),[type=submit]:not(:disabled){cursor:pointer}::-moz-focus-inner{padding:0;border-style:none}textarea{resize:vertical}fieldset{min-width:0;padding:0;margin:0;border:0}legend{float:left;width:100%;padding:0;margin-bottom:.5rem;font-size:calc(1.275rem + 0.3vw);line-height:inherit}@media(min-width: 1200px){legend{font-size:1.5rem}}legend+*{clear:left}::-webkit-datetime-edit-fields-wrapper,::-webkit-datetime-edit-text,::-webkit-datetime-edit-minute,::-webkit-datetime-edit-hour-field,::-webkit-datetime-edit-day-field,::-webkit-datetime-edit-month-field,::-webkit-datetime-edit-year-field{padding:0}::-webkit-inner-spin-button{height:auto}[type=search]{outline-offset:-2px;-webkit-appearance:textfield}::-webkit-search-decoration{-webkit-appearance:none}::-webkit-color-swatch-wrapper{padding:0}::file-selector-button{font:inherit}::-webkit-file-upload-button{font:inherit;-webkit-appearance:button}output{display:inline-block}iframe{border:0}summary{display:list-item;cursor:pointer}progress{vertical-align:baseline}[hidden]{display:none !important}.lead{font-size:1.25rem;font-weight:300}.display-1{font-size:calc(1.625rem + 4.5vw);font-weight:300;line-height:1.2}@media(min-width: 1200px){.display-1{font-size:5rem}}.display-2{font-size:calc(1.575rem + 3.9vw);font-weight:300;line-height:1.2}@media(min-width: 1200px){.display-2{font-size:4.5rem}}.display-3{font-size:calc(1.525rem + 3.3vw);font-weight:300;line-height:1.2}@media(min-width: 1200px){.display-3{font-size:4rem}}.display-4{font-size:calc(1.475rem + 2.7vw);font-weight:300;line-height:1.2}@media(min-width: 1200px){.display-4{font-size:3.5rem}}.display-5{font-size:calc(1.425rem + 2.1vw);font-weight:300;line-height:1.2}@media(min-width: 1200px){.display-5{font-size:3rem}}.display-6{font-size:calc(1.375rem + 1.5vw);font-weight:300;line-height:1.2}@media(min-width: 1200px){.display-6{font-size:2.5rem}}.list-unstyled{padding-left:0;list-style:none}.list-inline{padding-left:0;list-style:none}.list-inline-item{display:inline-block}.list-inline-item:not(:last-child){margin-right:.5rem}.initialism{font-size:0.875em;text-transform:uppercase}.blockquote{margin-bottom:1rem;font-size:1.25rem}.blockquote>:last-child{margin-bottom:0}.blockquote-footer{margin-top:-1rem;margin-bottom:1rem;font-size:0.875em;color:#868e96}.blockquote-footer::before{content:"— "}.img-fluid{max-width:100%;height:auto}.img-thumbnail{padding:.25rem;background-color:#fff;border:1px solid #dee2e6;max-width:100%;height:auto}.figure{display:inline-block}.figure-img{margin-bottom:.5rem;line-height:1}.figure-caption{font-size:0.875em;color:#868e96}.grid{display:grid;grid-template-rows:repeat(var(--bs-rows, 1), 1fr);grid-template-columns:repeat(var(--bs-columns, 12), 1fr);gap:var(--bs-gap, 1.5rem)}.grid .g-col-1{grid-column:auto/span 1}.grid .g-col-2{grid-column:auto/span 2}.grid .g-col-3{grid-column:auto/span 3}.grid .g-col-4{grid-column:auto/span 4}.grid .g-col-5{grid-column:auto/span 5}.grid .g-col-6{grid-column:auto/span 6}.grid .g-col-7{grid-column:auto/span 7}.grid .g-col-8{grid-column:auto/span 8}.grid .g-col-9{grid-column:auto/span 9}.grid .g-col-10{grid-column:auto/span 10}.grid .g-col-11{grid-column:auto/span 11}.grid .g-col-12{grid-column:auto/span 12}.grid .g-start-1{grid-column-start:1}.grid .g-start-2{grid-column-start:2}.grid .g-start-3{grid-column-start:3}.grid .g-start-4{grid-column-start:4}.grid .g-start-5{grid-column-start:5}.grid .g-start-6{grid-column-start:6}.grid .g-start-7{grid-column-start:7}.grid .g-start-8{grid-column-start:8}.grid .g-start-9{grid-column-start:9}.grid .g-start-10{grid-column-start:10}.grid .g-start-11{grid-column-start:11}@media(min-width: 576px){.grid .g-col-sm-1{grid-column:auto/span 1}.grid .g-col-sm-2{grid-column:auto/span 2}.grid .g-col-sm-3{grid-column:auto/span 3}.grid .g-col-sm-4{grid-column:auto/span 4}.grid .g-col-sm-5{grid-column:auto/span 5}.grid .g-col-sm-6{grid-column:auto/span 6}.grid .g-col-sm-7{grid-column:auto/span 7}.grid .g-col-sm-8{grid-column:auto/span 8}.grid .g-col-sm-9{grid-column:auto/span 9}.grid .g-col-sm-10{grid-column:auto/span 10}.grid .g-col-sm-11{grid-column:auto/span 11}.grid .g-col-sm-12{grid-column:auto/span 12}.grid .g-start-sm-1{grid-column-start:1}.grid .g-start-sm-2{grid-column-start:2}.grid .g-start-sm-3{grid-column-start:3}.grid .g-start-sm-4{grid-column-start:4}.grid .g-start-sm-5{grid-column-start:5}.grid .g-start-sm-6{grid-column-start:6}.grid .g-start-sm-7{grid-column-start:7}.grid .g-start-sm-8{grid-column-start:8}.grid .g-start-sm-9{grid-column-start:9}.grid .g-start-sm-10{grid-column-start:10}.grid .g-start-sm-11{grid-column-start:11}}@media(min-width: 768px){.grid .g-col-md-1{grid-column:auto/span 1}.grid .g-col-md-2{grid-column:auto/span 2}.grid .g-col-md-3{grid-column:auto/span 3}.grid .g-col-md-4{grid-column:auto/span 4}.grid .g-col-md-5{grid-column:auto/span 5}.grid .g-col-md-6{grid-column:auto/span 6}.grid .g-col-md-7{grid-column:auto/span 7}.grid .g-col-md-8{grid-column:auto/span 8}.grid .g-col-md-9{grid-column:auto/span 9}.grid .g-col-md-10{grid-column:auto/span 10}.grid .g-col-md-11{grid-column:auto/span 11}.grid .g-col-md-12{grid-column:auto/span 12}.grid .g-start-md-1{grid-column-start:1}.grid .g-start-md-2{grid-column-start:2}.grid .g-start-md-3{grid-column-start:3}.grid .g-start-md-4{grid-column-start:4}.grid .g-start-md-5{grid-column-start:5}.grid .g-start-md-6{grid-column-start:6}.grid .g-start-md-7{grid-column-start:7}.grid .g-start-md-8{grid-column-start:8}.grid .g-start-md-9{grid-column-start:9}.grid .g-start-md-10{grid-column-start:10}.grid .g-start-md-11{grid-column-start:11}}@media(min-width: 992px){.grid .g-col-lg-1{grid-column:auto/span 1}.grid .g-col-lg-2{grid-column:auto/span 2}.grid .g-col-lg-3{grid-column:auto/span 3}.grid .g-col-lg-4{grid-column:auto/span 4}.grid .g-col-lg-5{grid-column:auto/span 5}.grid .g-col-lg-6{grid-column:auto/span 6}.grid .g-col-lg-7{grid-column:auto/span 7}.grid .g-col-lg-8{grid-column:auto/span 8}.grid .g-col-lg-9{grid-column:auto/span 9}.grid .g-col-lg-10{grid-column:auto/span 10}.grid .g-col-lg-11{grid-column:auto/span 11}.grid .g-col-lg-12{grid-column:auto/span 12}.grid .g-start-lg-1{grid-column-start:1}.grid .g-start-lg-2{grid-column-start:2}.grid .g-start-lg-3{grid-column-start:3}.grid .g-start-lg-4{grid-column-start:4}.grid .g-start-lg-5{grid-column-start:5}.grid .g-start-lg-6{grid-column-start:6}.grid .g-start-lg-7{grid-column-start:7}.grid .g-start-lg-8{grid-column-start:8}.grid .g-start-lg-9{grid-column-start:9}.grid .g-start-lg-10{grid-column-start:10}.grid .g-start-lg-11{grid-column-start:11}}@media(min-width: 1200px){.grid .g-col-xl-1{grid-column:auto/span 1}.grid .g-col-xl-2{grid-column:auto/span 2}.grid .g-col-xl-3{grid-column:auto/span 3}.grid .g-col-xl-4{grid-column:auto/span 4}.grid .g-col-xl-5{grid-column:auto/span 5}.grid .g-col-xl-6{grid-column:auto/span 6}.grid .g-col-xl-7{grid-column:auto/span 7}.grid .g-col-xl-8{grid-column:auto/span 8}.grid .g-col-xl-9{grid-column:auto/span 9}.grid .g-col-xl-10{grid-column:auto/span 10}.grid .g-col-xl-11{grid-column:auto/span 11}.grid .g-col-xl-12{grid-column:auto/span 12}.grid .g-start-xl-1{grid-column-start:1}.grid .g-start-xl-2{grid-column-start:2}.grid .g-start-xl-3{grid-column-start:3}.grid .g-start-xl-4{grid-column-start:4}.grid .g-start-xl-5{grid-column-start:5}.grid .g-start-xl-6{grid-column-start:6}.grid .g-start-xl-7{grid-column-start:7}.grid .g-start-xl-8{grid-column-start:8}.grid .g-start-xl-9{grid-column-start:9}.grid .g-start-xl-10{grid-column-start:10}.grid .g-start-xl-11{grid-column-start:11}}@media(min-width: 1400px){.grid .g-col-xxl-1{grid-column:auto/span 1}.grid .g-col-xxl-2{grid-column:auto/span 2}.grid .g-col-xxl-3{grid-column:auto/span 3}.grid .g-col-xxl-4{grid-column:auto/span 4}.grid .g-col-xxl-5{grid-column:auto/span 5}.grid .g-col-xxl-6{grid-column:auto/span 6}.grid .g-col-xxl-7{grid-column:auto/span 7}.grid .g-col-xxl-8{grid-column:auto/span 8}.grid .g-col-xxl-9{grid-column:auto/span 9}.grid .g-col-xxl-10{grid-column:auto/span 10}.grid .g-col-xxl-11{grid-column:auto/span 11}.grid .g-col-xxl-12{grid-column:auto/span 12}.grid .g-start-xxl-1{grid-column-start:1}.grid .g-start-xxl-2{grid-column-start:2}.grid .g-start-xxl-3{grid-column-start:3}.grid .g-start-xxl-4{grid-column-start:4}.grid .g-start-xxl-5{grid-column-start:5}.grid .g-start-xxl-6{grid-column-start:6}.grid .g-start-xxl-7{grid-column-start:7}.grid .g-start-xxl-8{grid-column-start:8}.grid .g-start-xxl-9{grid-column-start:9}.grid .g-start-xxl-10{grid-column-start:10}.grid .g-start-xxl-11{grid-column-start:11}}.table{--bs-table-bg: transparent;--bs-table-accent-bg: transparent;--bs-table-striped-color: #373a3c;--bs-table-striped-bg: rgba(0, 0, 0, 0.05);--bs-table-active-color: #373a3c;--bs-table-active-bg: rgba(0, 0, 0, 0.1);--bs-table-hover-color: #373a3c;--bs-table-hover-bg: rgba(0, 0, 0, 0.075);width:100%;margin-bottom:1rem;color:#373a3c;vertical-align:top;border-color:#dee2e6}.table>:not(caption)>*>*{padding:.5rem .5rem;background-color:var(--bs-table-bg);border-bottom-width:1px;box-shadow:inset 0 0 0 9999px var(--bs-table-accent-bg)}.table>tbody{vertical-align:inherit}.table>thead{vertical-align:bottom}.table>:not(:first-child){border-top:2px solid currentColor}.caption-top{caption-side:top}.table-sm>:not(caption)>*>*{padding:.25rem .25rem}.table-bordered>:not(caption)>*{border-width:1px 0}.table-bordered>:not(caption)>*>*{border-width:0 1px}.table-borderless>:not(caption)>*>*{border-bottom-width:0}.table-borderless>:not(:first-child){border-top-width:0}.table-striped>tbody>tr:nth-of-type(odd)>*{--bs-table-accent-bg: var(--bs-table-striped-bg);color:var(--bs-table-striped-color)}.table-active{--bs-table-accent-bg: var(--bs-table-active-bg);color:var(--bs-table-active-color)}.table-hover>tbody>tr:hover>*{--bs-table-accent-bg: var(--bs-table-hover-bg);color:var(--bs-table-hover-color)}.table-primary{--bs-table-bg: #d4e6f9;--bs-table-striped-bg: #c9dbed;--bs-table-striped-color: #000;--bs-table-active-bg: #bfcfe0;--bs-table-active-color: #000;--bs-table-hover-bg: #c4d5e6;--bs-table-hover-color: #000;color:#000;border-color:#bfcfe0}.table-secondary{--bs-table-bg: #d7d8d8;--bs-table-striped-bg: #cccdcd;--bs-table-striped-color: #000;--bs-table-active-bg: #c2c2c2;--bs-table-active-color: #000;--bs-table-hover-bg: #c7c8c8;--bs-table-hover-color: #000;color:#000;border-color:#c2c2c2}.table-success{--bs-table-bg: #d9f0d1;--bs-table-striped-bg: #cee4c7;--bs-table-striped-color: #000;--bs-table-active-bg: #c3d8bc;--bs-table-active-color: #000;--bs-table-hover-bg: #c9dec1;--bs-table-hover-color: #000;color:#000;border-color:#c3d8bc}.table-info{--bs-table-bg: #ebddf1;--bs-table-striped-bg: #dfd2e5;--bs-table-striped-color: #000;--bs-table-active-bg: #d4c7d9;--bs-table-active-color: #000;--bs-table-hover-bg: #d9ccdf;--bs-table-hover-color: #000;color:#000;border-color:#d4c7d9}.table-warning{--bs-table-bg: #ffe3d1;--bs-table-striped-bg: #f2d8c7;--bs-table-striped-color: #000;--bs-table-active-bg: #e6ccbc;--bs-table-active-color: #000;--bs-table-hover-bg: #ecd2c1;--bs-table-hover-color: #000;color:#000;border-color:#e6ccbc}.table-danger{--bs-table-bg: #ffccd7;--bs-table-striped-bg: #f2c2cc;--bs-table-striped-color: #000;--bs-table-active-bg: #e6b8c2;--bs-table-active-color: #000;--bs-table-hover-bg: #ecbdc7;--bs-table-hover-color: #000;color:#000;border-color:#e6b8c2}.table-light{--bs-table-bg: #f8f9fa;--bs-table-striped-bg: #ecedee;--bs-table-striped-color: #000;--bs-table-active-bg: #dfe0e1;--bs-table-active-color: #000;--bs-table-hover-bg: #e5e6e7;--bs-table-hover-color: #000;color:#000;border-color:#dfe0e1}.table-dark{--bs-table-bg: #373a3c;--bs-table-striped-bg: #414446;--bs-table-striped-color: #fff;--bs-table-active-bg: #4b4e50;--bs-table-active-color: #fff;--bs-table-hover-bg: #46494b;--bs-table-hover-color: #fff;color:#fff;border-color:#4b4e50}.table-responsive{overflow-x:auto;-webkit-overflow-scrolling:touch}@media(max-width: 575.98px){.table-responsive-sm{overflow-x:auto;-webkit-overflow-scrolling:touch}}@media(max-width: 767.98px){.table-responsive-md{overflow-x:auto;-webkit-overflow-scrolling:touch}}@media(max-width: 991.98px){.table-responsive-lg{overflow-x:auto;-webkit-overflow-scrolling:touch}}@media(max-width: 1199.98px){.table-responsive-xl{overflow-x:auto;-webkit-overflow-scrolling:touch}}@media(max-width: 1399.98px){.table-responsive-xxl{overflow-x:auto;-webkit-overflow-scrolling:touch}}.form-label,.shiny-input-container .control-label{margin-bottom:.5rem}.col-form-label{padding-top:calc(0.375rem + 1px);padding-bottom:calc(0.375rem + 1px);margin-bottom:0;font-size:inherit;line-height:1.5}.col-form-label-lg{padding-top:calc(0.5rem + 1px);padding-bottom:calc(0.5rem + 1px);font-size:1.25rem}.col-form-label-sm{padding-top:calc(0.25rem + 1px);padding-bottom:calc(0.25rem + 1px);font-size:0.875rem}.form-text{margin-top:.25rem;font-size:0.875em;color:#868e96}.form-control{display:block;width:100%;padding:.375rem .75rem;font-size:1rem;font-weight:400;line-height:1.5;color:#373a3c;background-color:#fff;background-clip:padding-box;border:1px solid #ced4da;appearance:none;-webkit-appearance:none;-moz-appearance:none;-ms-appearance:none;-o-appearance:none;border-radius:0;transition:border-color .15s ease-in-out,box-shadow .15s ease-in-out}@media(prefers-reduced-motion: reduce){.form-control{transition:none}}.form-control[type=file]{overflow:hidden}.form-control[type=file]:not(:disabled):not([readonly]){cursor:pointer}.form-control:focus{color:#373a3c;background-color:#fff;border-color:#93c0f1;outline:0;box-shadow:0 0 0 .25rem rgba(39,128,227,.25)}.form-control::-webkit-date-and-time-value{height:1.5em}.form-control::placeholder{color:#868e96;opacity:1}.form-control:disabled,.form-control[readonly]{background-color:#e9ecef;opacity:1}.form-control::file-selector-button{padding:.375rem .75rem;margin:-0.375rem -0.75rem;margin-inline-end:.75rem;color:#373a3c;background-color:#e9ecef;pointer-events:none;border-color:inherit;border-style:solid;border-width:0;border-inline-end-width:1px;border-radius:0;transition:color .15s ease-in-out,background-color .15s ease-in-out,border-color .15s ease-in-out,box-shadow .15s ease-in-out}@media(prefers-reduced-motion: reduce){.form-control::file-selector-button{transition:none}}.form-control:hover:not(:disabled):not([readonly])::file-selector-button{background-color:#dde0e3}.form-control::-webkit-file-upload-button{padding:.375rem .75rem;margin:-0.375rem -0.75rem;margin-inline-end:.75rem;color:#373a3c;background-color:#e9ecef;pointer-events:none;border-color:inherit;border-style:solid;border-width:0;border-inline-end-width:1px;border-radius:0;transition:color .15s ease-in-out,background-color .15s ease-in-out,border-color .15s ease-in-out,box-shadow .15s ease-in-out}@media(prefers-reduced-motion: reduce){.form-control::-webkit-file-upload-button{transition:none}}.form-control:hover:not(:disabled):not([readonly])::-webkit-file-upload-button{background-color:#dde0e3}.form-control-plaintext{display:block;width:100%;padding:.375rem 0;margin-bottom:0;line-height:1.5;color:#373a3c;background-color:transparent;border:solid transparent;border-width:1px 0}.form-control-plaintext.form-control-sm,.form-control-plaintext.form-control-lg{padding-right:0;padding-left:0}.form-control-sm{min-height:calc(1.5em + 0.5rem + 2px);padding:.25rem .5rem;font-size:0.875rem}.form-control-sm::file-selector-button{padding:.25rem .5rem;margin:-0.25rem -0.5rem;margin-inline-end:.5rem}.form-control-sm::-webkit-file-upload-button{padding:.25rem .5rem;margin:-0.25rem -0.5rem;margin-inline-end:.5rem}.form-control-lg{min-height:calc(1.5em + 1rem + 2px);padding:.5rem 1rem;font-size:1.25rem}.form-control-lg::file-selector-button{padding:.5rem 1rem;margin:-0.5rem -1rem;margin-inline-end:1rem}.form-control-lg::-webkit-file-upload-button{padding:.5rem 1rem;margin:-0.5rem -1rem;margin-inline-end:1rem}textarea.form-control{min-height:calc(1.5em + 0.75rem + 2px)}textarea.form-control-sm{min-height:calc(1.5em + 0.5rem + 2px)}textarea.form-control-lg{min-height:calc(1.5em + 1rem + 2px)}.form-control-color{width:3rem;height:auto;padding:.375rem}.form-control-color:not(:disabled):not([readonly]){cursor:pointer}.form-control-color::-moz-color-swatch{height:1.5em}.form-control-color::-webkit-color-swatch{height:1.5em}.form-select{display:block;width:100%;padding:.375rem 2.25rem .375rem .75rem;-moz-padding-start:calc(0.75rem - 3px);font-size:1rem;font-weight:400;line-height:1.5;color:#373a3c;background-color:#fff;background-image:url("data:image/svg+xml,%3csvg xmlns='http://www.w3.org/2000/svg' viewBox='0 0 16 16'%3e%3cpath fill='none' stroke='%23373a3c' stroke-linecap='round' stroke-linejoin='round' stroke-width='2' d='M2 5l6 6 6-6'/%3e%3c/svg%3e");background-repeat:no-repeat;background-position:right .75rem center;background-size:16px 12px;border:1px solid #ced4da;border-radius:0;transition:border-color .15s ease-in-out,box-shadow .15s ease-in-out;appearance:none;-webkit-appearance:none;-moz-appearance:none;-ms-appearance:none;-o-appearance:none}@media(prefers-reduced-motion: reduce){.form-select{transition:none}}.form-select:focus{border-color:#93c0f1;outline:0;box-shadow:0 0 0 .25rem rgba(39,128,227,.25)}.form-select[multiple],.form-select[size]:not([size="1"]){padding-right:.75rem;background-image:none}.form-select:disabled{background-color:#e9ecef}.form-select:-moz-focusring{color:transparent;text-shadow:0 0 0 #373a3c}.form-select-sm{padding-top:.25rem;padding-bottom:.25rem;padding-left:.5rem;font-size:0.875rem}.form-select-lg{padding-top:.5rem;padding-bottom:.5rem;padding-left:1rem;font-size:1.25rem}.form-check,.shiny-input-container .checkbox,.shiny-input-container .radio{display:block;min-height:1.5rem;padding-left:0;margin-bottom:.125rem}.form-check .form-check-input,.form-check .shiny-input-container .checkbox input,.form-check .shiny-input-container .radio input,.shiny-input-container .checkbox .form-check-input,.shiny-input-container .checkbox .shiny-input-container .checkbox input,.shiny-input-container .checkbox .shiny-input-container .radio input,.shiny-input-container .radio .form-check-input,.shiny-input-container .radio .shiny-input-container .checkbox input,.shiny-input-container .radio .shiny-input-container .radio input{float:left;margin-left:0}.form-check-input,.shiny-input-container .checkbox input,.shiny-input-container .checkbox-inline input,.shiny-input-container .radio input,.shiny-input-container .radio-inline input{width:1em;height:1em;margin-top:.25em;vertical-align:top;background-color:#fff;background-repeat:no-repeat;background-position:center;background-size:contain;border:1px solid rgba(0,0,0,.25);appearance:none;-webkit-appearance:none;-moz-appearance:none;-ms-appearance:none;-o-appearance:none;color-adjust:exact;-webkit-print-color-adjust:exact}.form-check-input[type=radio],.shiny-input-container .checkbox input[type=radio],.shiny-input-container .checkbox-inline input[type=radio],.shiny-input-container .radio input[type=radio],.shiny-input-container .radio-inline input[type=radio]{border-radius:50%}.form-check-input:active,.shiny-input-container .checkbox input:active,.shiny-input-container .checkbox-inline input:active,.shiny-input-container .radio input:active,.shiny-input-container .radio-inline input:active{filter:brightness(90%)}.form-check-input:focus,.shiny-input-container .checkbox input:focus,.shiny-input-container .checkbox-inline input:focus,.shiny-input-container .radio input:focus,.shiny-input-container .radio-inline input:focus{border-color:#93c0f1;outline:0;box-shadow:0 0 0 .25rem rgba(39,128,227,.25)}.form-check-input:checked,.shiny-input-container .checkbox input:checked,.shiny-input-container .checkbox-inline input:checked,.shiny-input-container .radio input:checked,.shiny-input-container .radio-inline input:checked{background-color:#2780e3;border-color:#2780e3}.form-check-input:checked[type=checkbox],.shiny-input-container .checkbox input:checked[type=checkbox],.shiny-input-container .checkbox-inline input:checked[type=checkbox],.shiny-input-container .radio input:checked[type=checkbox],.shiny-input-container .radio-inline input:checked[type=checkbox]{background-image:url("data:image/svg+xml,%3csvg xmlns='http://www.w3.org/2000/svg' viewBox='0 0 20 20'%3e%3cpath fill='none' stroke='%23fff' stroke-linecap='round' stroke-linejoin='round' stroke-width='3' d='M6 10l3 3l6-6'/%3e%3c/svg%3e")}.form-check-input:checked[type=radio],.shiny-input-container .checkbox input:checked[type=radio],.shiny-input-container .checkbox-inline input:checked[type=radio],.shiny-input-container .radio input:checked[type=radio],.shiny-input-container .radio-inline input:checked[type=radio]{background-image:url("data:image/svg+xml,%3csvg xmlns='http://www.w3.org/2000/svg' viewBox='-4 -4 8 8'%3e%3ccircle r='2' fill='%23fff'/%3e%3c/svg%3e")}.form-check-input[type=checkbox]:indeterminate,.shiny-input-container .checkbox input[type=checkbox]:indeterminate,.shiny-input-container .checkbox-inline input[type=checkbox]:indeterminate,.shiny-input-container .radio input[type=checkbox]:indeterminate,.shiny-input-container .radio-inline input[type=checkbox]:indeterminate{background-color:#2780e3;border-color:#2780e3;background-image:url("data:image/svg+xml,%3csvg xmlns='http://www.w3.org/2000/svg' viewBox='0 0 20 20'%3e%3cpath fill='none' stroke='%23fff' stroke-linecap='round' stroke-linejoin='round' stroke-width='3' d='M6 10h8'/%3e%3c/svg%3e")}.form-check-input:disabled,.shiny-input-container .checkbox input:disabled,.shiny-input-container .checkbox-inline input:disabled,.shiny-input-container .radio input:disabled,.shiny-input-container .radio-inline input:disabled{pointer-events:none;filter:none;opacity:.5}.form-check-input[disabled]~.form-check-label,.form-check-input[disabled]~span,.form-check-input:disabled~.form-check-label,.form-check-input:disabled~span,.shiny-input-container .checkbox input[disabled]~.form-check-label,.shiny-input-container .checkbox input[disabled]~span,.shiny-input-container .checkbox input:disabled~.form-check-label,.shiny-input-container .checkbox input:disabled~span,.shiny-input-container .checkbox-inline input[disabled]~.form-check-label,.shiny-input-container .checkbox-inline input[disabled]~span,.shiny-input-container .checkbox-inline input:disabled~.form-check-label,.shiny-input-container .checkbox-inline input:disabled~span,.shiny-input-container .radio input[disabled]~.form-check-label,.shiny-input-container .radio input[disabled]~span,.shiny-input-container .radio input:disabled~.form-check-label,.shiny-input-container .radio input:disabled~span,.shiny-input-container .radio-inline input[disabled]~.form-check-label,.shiny-input-container .radio-inline input[disabled]~span,.shiny-input-container .radio-inline input:disabled~.form-check-label,.shiny-input-container .radio-inline input:disabled~span{opacity:.5}.form-check-label,.shiny-input-container .checkbox label,.shiny-input-container .checkbox-inline label,.shiny-input-container .radio label,.shiny-input-container .radio-inline label{cursor:pointer}.form-switch{padding-left:2.5em}.form-switch .form-check-input{width:2em;margin-left:-2.5em;background-image:url("data:image/svg+xml,%3csvg xmlns='http://www.w3.org/2000/svg' viewBox='-4 -4 8 8'%3e%3ccircle r='3' fill='rgba%280, 0, 0, 0.25%29'/%3e%3c/svg%3e");background-position:left center;transition:background-position .15s ease-in-out}@media(prefers-reduced-motion: reduce){.form-switch .form-check-input{transition:none}}.form-switch .form-check-input:focus{background-image:url("data:image/svg+xml,%3csvg xmlns='http://www.w3.org/2000/svg' viewBox='-4 -4 8 8'%3e%3ccircle r='3' fill='%2393c0f1'/%3e%3c/svg%3e")}.form-switch .form-check-input:checked{background-position:right center;background-image:url("data:image/svg+xml,%3csvg xmlns='http://www.w3.org/2000/svg' viewBox='-4 -4 8 8'%3e%3ccircle r='3' fill='%23fff'/%3e%3c/svg%3e")}.form-check-inline,.shiny-input-container .checkbox-inline,.shiny-input-container .radio-inline{display:inline-block;margin-right:1rem}.btn-check{position:absolute;clip:rect(0, 0, 0, 0);pointer-events:none}.btn-check[disabled]+.btn,.btn-check:disabled+.btn{pointer-events:none;filter:none;opacity:.65}.form-range{width:100%;height:1.5rem;padding:0;background-color:transparent;appearance:none;-webkit-appearance:none;-moz-appearance:none;-ms-appearance:none;-o-appearance:none}.form-range:focus{outline:0}.form-range:focus::-webkit-slider-thumb{box-shadow:0 0 0 1px #fff,0 0 0 .25rem rgba(39,128,227,.25)}.form-range:focus::-moz-range-thumb{box-shadow:0 0 0 1px #fff,0 0 0 .25rem rgba(39,128,227,.25)}.form-range::-moz-focus-outer{border:0}.form-range::-webkit-slider-thumb{width:1rem;height:1rem;margin-top:-0.25rem;background-color:#2780e3;border:0;transition:background-color .15s ease-in-out,border-color .15s ease-in-out,box-shadow .15s ease-in-out;appearance:none;-webkit-appearance:none;-moz-appearance:none;-ms-appearance:none;-o-appearance:none}@media(prefers-reduced-motion: reduce){.form-range::-webkit-slider-thumb{transition:none}}.form-range::-webkit-slider-thumb:active{background-color:#bed9f7}.form-range::-webkit-slider-runnable-track{width:100%;height:.5rem;color:transparent;cursor:pointer;background-color:#dee2e6;border-color:transparent}.form-range::-moz-range-thumb{width:1rem;height:1rem;background-color:#2780e3;border:0;transition:background-color .15s ease-in-out,border-color .15s ease-in-out,box-shadow .15s ease-in-out;appearance:none;-webkit-appearance:none;-moz-appearance:none;-ms-appearance:none;-o-appearance:none}@media(prefers-reduced-motion: reduce){.form-range::-moz-range-thumb{transition:none}}.form-range::-moz-range-thumb:active{background-color:#bed9f7}.form-range::-moz-range-track{width:100%;height:.5rem;color:transparent;cursor:pointer;background-color:#dee2e6;border-color:transparent}.form-range:disabled{pointer-events:none}.form-range:disabled::-webkit-slider-thumb{background-color:#adb5bd}.form-range:disabled::-moz-range-thumb{background-color:#adb5bd}.form-floating{position:relative}.form-floating>.form-control,.form-floating>.form-select{height:calc(3.5rem + 2px);line-height:1.25}.form-floating>label{position:absolute;top:0;left:0;height:100%;padding:1rem .75rem;pointer-events:none;border:1px solid transparent;transform-origin:0 0;transition:opacity .1s ease-in-out,transform .1s ease-in-out}@media(prefers-reduced-motion: reduce){.form-floating>label{transition:none}}.form-floating>.form-control{padding:1rem .75rem}.form-floating>.form-control::placeholder{color:transparent}.form-floating>.form-control:focus,.form-floating>.form-control:not(:placeholder-shown){padding-top:1.625rem;padding-bottom:.625rem}.form-floating>.form-control:-webkit-autofill{padding-top:1.625rem;padding-bottom:.625rem}.form-floating>.form-select{padding-top:1.625rem;padding-bottom:.625rem}.form-floating>.form-control:focus~label,.form-floating>.form-control:not(:placeholder-shown)~label,.form-floating>.form-select~label{opacity:.65;transform:scale(0.85) translateY(-0.5rem) translateX(0.15rem)}.form-floating>.form-control:-webkit-autofill~label{opacity:.65;transform:scale(0.85) translateY(-0.5rem) translateX(0.15rem)}.input-group{position:relative;display:flex;display:-webkit-flex;flex-wrap:wrap;-webkit-flex-wrap:wrap;align-items:stretch;-webkit-align-items:stretch;width:100%}.input-group>.form-control,.input-group>.form-select{position:relative;flex:1 1 auto;-webkit-flex:1 1 auto;width:1%;min-width:0}.input-group>.form-control:focus,.input-group>.form-select:focus{z-index:3}.input-group .btn{position:relative;z-index:2}.input-group .btn:focus{z-index:3}.input-group-text{display:flex;display:-webkit-flex;align-items:center;-webkit-align-items:center;padding:.375rem .75rem;font-size:1rem;font-weight:400;line-height:1.5;color:#373a3c;text-align:center;white-space:nowrap;background-color:#e9ecef;border:1px solid #ced4da}.input-group-lg>.form-control,.input-group-lg>.form-select,.input-group-lg>.input-group-text,.input-group-lg>.btn{padding:.5rem 1rem;font-size:1.25rem}.input-group-sm>.form-control,.input-group-sm>.form-select,.input-group-sm>.input-group-text,.input-group-sm>.btn{padding:.25rem .5rem;font-size:0.875rem}.input-group-lg>.form-select,.input-group-sm>.form-select{padding-right:3rem}.input-group>:not(:first-child):not(.dropdown-menu):not(.valid-tooltip):not(.valid-feedback):not(.invalid-tooltip):not(.invalid-feedback){margin-left:-1px}.valid-feedback{display:none;width:100%;margin-top:.25rem;font-size:0.875em;color:#3fb618}.valid-tooltip{position:absolute;top:100%;z-index:5;display:none;max-width:100%;padding:.25rem .5rem;margin-top:.1rem;font-size:0.875rem;color:#fff;background-color:rgba(63,182,24,.9)}.was-validated :valid~.valid-feedback,.was-validated :valid~.valid-tooltip,.is-valid~.valid-feedback,.is-valid~.valid-tooltip{display:block}.was-validated .form-control:valid,.form-control.is-valid{border-color:#3fb618;padding-right:calc(1.5em + 0.75rem);background-image:url("data:image/svg+xml,%3csvg xmlns='http://www.w3.org/2000/svg' viewBox='0 0 8 8'%3e%3cpath fill='%233fb618' d='M2.3 6.73L.6 4.53c-.4-1.04.46-1.4 1.1-.8l1.1 1.4 3.4-3.8c.6-.63 1.6-.27 1.2.7l-4 4.6c-.43.5-.8.4-1.1.1z'/%3e%3c/svg%3e");background-repeat:no-repeat;background-position:right calc(0.375em + 0.1875rem) center;background-size:calc(0.75em + 0.375rem) calc(0.75em + 0.375rem)}.was-validated .form-control:valid:focus,.form-control.is-valid:focus{border-color:#3fb618;box-shadow:0 0 0 .25rem rgba(63,182,24,.25)}.was-validated textarea.form-control:valid,textarea.form-control.is-valid{padding-right:calc(1.5em + 0.75rem);background-position:top calc(0.375em + 0.1875rem) right calc(0.375em + 0.1875rem)}.was-validated .form-select:valid,.form-select.is-valid{border-color:#3fb618}.was-validated .form-select:valid:not([multiple]):not([size]),.was-validated .form-select:valid:not([multiple])[size="1"],.form-select.is-valid:not([multiple]):not([size]),.form-select.is-valid:not([multiple])[size="1"]{padding-right:4.125rem;background-image:url("data:image/svg+xml,%3csvg xmlns='http://www.w3.org/2000/svg' viewBox='0 0 16 16'%3e%3cpath fill='none' stroke='%23373a3c' stroke-linecap='round' stroke-linejoin='round' stroke-width='2' d='M2 5l6 6 6-6'/%3e%3c/svg%3e"),url("data:image/svg+xml,%3csvg xmlns='http://www.w3.org/2000/svg' viewBox='0 0 8 8'%3e%3cpath fill='%233fb618' d='M2.3 6.73L.6 4.53c-.4-1.04.46-1.4 1.1-.8l1.1 1.4 3.4-3.8c.6-.63 1.6-.27 1.2.7l-4 4.6c-.43.5-.8.4-1.1.1z'/%3e%3c/svg%3e");background-position:right .75rem center,center right 2.25rem;background-size:16px 12px,calc(0.75em + 0.375rem) calc(0.75em + 0.375rem)}.was-validated .form-select:valid:focus,.form-select.is-valid:focus{border-color:#3fb618;box-shadow:0 0 0 .25rem rgba(63,182,24,.25)}.was-validated .form-check-input:valid,.form-check-input.is-valid{border-color:#3fb618}.was-validated .form-check-input:valid:checked,.form-check-input.is-valid:checked{background-color:#3fb618}.was-validated .form-check-input:valid:focus,.form-check-input.is-valid:focus{box-shadow:0 0 0 .25rem rgba(63,182,24,.25)}.was-validated .form-check-input:valid~.form-check-label,.form-check-input.is-valid~.form-check-label{color:#3fb618}.form-check-inline .form-check-input~.valid-feedback{margin-left:.5em}.was-validated .input-group .form-control:valid,.input-group .form-control.is-valid,.was-validated .input-group .form-select:valid,.input-group .form-select.is-valid{z-index:1}.was-validated .input-group .form-control:valid:focus,.input-group .form-control.is-valid:focus,.was-validated .input-group .form-select:valid:focus,.input-group .form-select.is-valid:focus{z-index:3}.invalid-feedback{display:none;width:100%;margin-top:.25rem;font-size:0.875em;color:#ff0039}.invalid-tooltip{position:absolute;top:100%;z-index:5;display:none;max-width:100%;padding:.25rem .5rem;margin-top:.1rem;font-size:0.875rem;color:#fff;background-color:rgba(255,0,57,.9)}.was-validated :invalid~.invalid-feedback,.was-validated :invalid~.invalid-tooltip,.is-invalid~.invalid-feedback,.is-invalid~.invalid-tooltip{display:block}.was-validated .form-control:invalid,.form-control.is-invalid{border-color:#ff0039;padding-right:calc(1.5em + 0.75rem);background-image:url("data:image/svg+xml,%3csvg xmlns='http://www.w3.org/2000/svg' viewBox='0 0 12 12' width='12' height='12' fill='none' stroke='%23ff0039'%3e%3ccircle cx='6' cy='6' r='4.5'/%3e%3cpath stroke-linejoin='round' d='M5.8 3.6h.4L6 6.5z'/%3e%3ccircle cx='6' cy='8.2' r='.6' fill='%23ff0039' stroke='none'/%3e%3c/svg%3e");background-repeat:no-repeat;background-position:right calc(0.375em + 0.1875rem) center;background-size:calc(0.75em + 0.375rem) calc(0.75em + 0.375rem)}.was-validated .form-control:invalid:focus,.form-control.is-invalid:focus{border-color:#ff0039;box-shadow:0 0 0 .25rem rgba(255,0,57,.25)}.was-validated textarea.form-control:invalid,textarea.form-control.is-invalid{padding-right:calc(1.5em + 0.75rem);background-position:top calc(0.375em + 0.1875rem) right calc(0.375em + 0.1875rem)}.was-validated .form-select:invalid,.form-select.is-invalid{border-color:#ff0039}.was-validated .form-select:invalid:not([multiple]):not([size]),.was-validated .form-select:invalid:not([multiple])[size="1"],.form-select.is-invalid:not([multiple]):not([size]),.form-select.is-invalid:not([multiple])[size="1"]{padding-right:4.125rem;background-image:url("data:image/svg+xml,%3csvg xmlns='http://www.w3.org/2000/svg' viewBox='0 0 16 16'%3e%3cpath fill='none' stroke='%23373a3c' stroke-linecap='round' stroke-linejoin='round' stroke-width='2' d='M2 5l6 6 6-6'/%3e%3c/svg%3e"),url("data:image/svg+xml,%3csvg xmlns='http://www.w3.org/2000/svg' viewBox='0 0 12 12' width='12' height='12' fill='none' stroke='%23ff0039'%3e%3ccircle cx='6' cy='6' r='4.5'/%3e%3cpath stroke-linejoin='round' d='M5.8 3.6h.4L6 6.5z'/%3e%3ccircle cx='6' cy='8.2' r='.6' fill='%23ff0039' stroke='none'/%3e%3c/svg%3e");background-position:right .75rem center,center right 2.25rem;background-size:16px 12px,calc(0.75em + 0.375rem) calc(0.75em + 0.375rem)}.was-validated .form-select:invalid:focus,.form-select.is-invalid:focus{border-color:#ff0039;box-shadow:0 0 0 .25rem rgba(255,0,57,.25)}.was-validated .form-check-input:invalid,.form-check-input.is-invalid{border-color:#ff0039}.was-validated .form-check-input:invalid:checked,.form-check-input.is-invalid:checked{background-color:#ff0039}.was-validated .form-check-input:invalid:focus,.form-check-input.is-invalid:focus{box-shadow:0 0 0 .25rem rgba(255,0,57,.25)}.was-validated .form-check-input:invalid~.form-check-label,.form-check-input.is-invalid~.form-check-label{color:#ff0039}.form-check-inline .form-check-input~.invalid-feedback{margin-left:.5em}.was-validated .input-group .form-control:invalid,.input-group .form-control.is-invalid,.was-validated .input-group .form-select:invalid,.input-group .form-select.is-invalid{z-index:2}.was-validated .input-group .form-control:invalid:focus,.input-group .form-control.is-invalid:focus,.was-validated .input-group .form-select:invalid:focus,.input-group .form-select.is-invalid:focus{z-index:3}.btn{display:inline-block;font-weight:400;line-height:1.5;color:#373a3c;text-align:center;text-decoration:none;-webkit-text-decoration:none;-moz-text-decoration:none;-ms-text-decoration:none;-o-text-decoration:none;vertical-align:middle;cursor:pointer;user-select:none;-webkit-user-select:none;-moz-user-select:none;-ms-user-select:none;-o-user-select:none;background-color:transparent;border:1px solid transparent;padding:.375rem .75rem;font-size:1rem;border-radius:0;transition:color .15s ease-in-out,background-color .15s ease-in-out,border-color .15s ease-in-out,box-shadow .15s ease-in-out}@media(prefers-reduced-motion: reduce){.btn{transition:none}}.btn:hover{color:#373a3c}.btn-check:focus+.btn,.btn:focus{outline:0;box-shadow:0 0 0 .25rem rgba(39,128,227,.25)}.btn:disabled,.btn.disabled,fieldset:disabled .btn{pointer-events:none;opacity:.65}.btn-default{color:#fff;background-color:#373a3c;border-color:#373a3c}.btn-default:hover{color:#fff;background-color:#2f3133;border-color:#2c2e30}.btn-check:focus+.btn-default,.btn-default:focus{color:#fff;background-color:#2f3133;border-color:#2c2e30;box-shadow:0 0 0 .25rem rgba(85,88,89,.5)}.btn-check:checked+.btn-default,.btn-check:active+.btn-default,.btn-default:active,.btn-default.active,.show>.btn-default.dropdown-toggle{color:#fff;background-color:#2c2e30;border-color:#292c2d}.btn-check:checked+.btn-default:focus,.btn-check:active+.btn-default:focus,.btn-default:active:focus,.btn-default.active:focus,.show>.btn-default.dropdown-toggle:focus{box-shadow:0 0 0 .25rem rgba(85,88,89,.5)}.btn-default:disabled,.btn-default.disabled{color:#fff;background-color:#373a3c;border-color:#373a3c}.btn-primary{color:#fff;background-color:#2780e3;border-color:#2780e3}.btn-primary:hover{color:#fff;background-color:#216dc1;border-color:#1f66b6}.btn-check:focus+.btn-primary,.btn-primary:focus{color:#fff;background-color:#216dc1;border-color:#1f66b6;box-shadow:0 0 0 .25rem rgba(71,147,231,.5)}.btn-check:checked+.btn-primary,.btn-check:active+.btn-primary,.btn-primary:active,.btn-primary.active,.show>.btn-primary.dropdown-toggle{color:#fff;background-color:#1f66b6;border-color:#1d60aa}.btn-check:checked+.btn-primary:focus,.btn-check:active+.btn-primary:focus,.btn-primary:active:focus,.btn-primary.active:focus,.show>.btn-primary.dropdown-toggle:focus{box-shadow:0 0 0 .25rem rgba(71,147,231,.5)}.btn-primary:disabled,.btn-primary.disabled{color:#fff;background-color:#2780e3;border-color:#2780e3}.btn-secondary{color:#fff;background-color:#373a3c;border-color:#373a3c}.btn-secondary:hover{color:#fff;background-color:#2f3133;border-color:#2c2e30}.btn-check:focus+.btn-secondary,.btn-secondary:focus{color:#fff;background-color:#2f3133;border-color:#2c2e30;box-shadow:0 0 0 .25rem rgba(85,88,89,.5)}.btn-check:checked+.btn-secondary,.btn-check:active+.btn-secondary,.btn-secondary:active,.btn-secondary.active,.show>.btn-secondary.dropdown-toggle{color:#fff;background-color:#2c2e30;border-color:#292c2d}.btn-check:checked+.btn-secondary:focus,.btn-check:active+.btn-secondary:focus,.btn-secondary:active:focus,.btn-secondary.active:focus,.show>.btn-secondary.dropdown-toggle:focus{box-shadow:0 0 0 .25rem rgba(85,88,89,.5)}.btn-secondary:disabled,.btn-secondary.disabled{color:#fff;background-color:#373a3c;border-color:#373a3c}.btn-success{color:#fff;background-color:#3fb618;border-color:#3fb618}.btn-success:hover{color:#fff;background-color:#369b14;border-color:#329213}.btn-check:focus+.btn-success,.btn-success:focus{color:#fff;background-color:#369b14;border-color:#329213;box-shadow:0 0 0 .25rem rgba(92,193,59,.5)}.btn-check:checked+.btn-success,.btn-check:active+.btn-success,.btn-success:active,.btn-success.active,.show>.btn-success.dropdown-toggle{color:#fff;background-color:#329213;border-color:#2f8912}.btn-check:checked+.btn-success:focus,.btn-check:active+.btn-success:focus,.btn-success:active:focus,.btn-success.active:focus,.show>.btn-success.dropdown-toggle:focus{box-shadow:0 0 0 .25rem rgba(92,193,59,.5)}.btn-success:disabled,.btn-success.disabled{color:#fff;background-color:#3fb618;border-color:#3fb618}.btn-info{color:#fff;background-color:#9954bb;border-color:#9954bb}.btn-info:hover{color:#fff;background-color:#82479f;border-color:#7a4396}.btn-check:focus+.btn-info,.btn-info:focus{color:#fff;background-color:#82479f;border-color:#7a4396;box-shadow:0 0 0 .25rem rgba(168,110,197,.5)}.btn-check:checked+.btn-info,.btn-check:active+.btn-info,.btn-info:active,.btn-info.active,.show>.btn-info.dropdown-toggle{color:#fff;background-color:#7a4396;border-color:#733f8c}.btn-check:checked+.btn-info:focus,.btn-check:active+.btn-info:focus,.btn-info:active:focus,.btn-info.active:focus,.show>.btn-info.dropdown-toggle:focus{box-shadow:0 0 0 .25rem rgba(168,110,197,.5)}.btn-info:disabled,.btn-info.disabled{color:#fff;background-color:#9954bb;border-color:#9954bb}.btn-warning{color:#fff;background-color:#ff7518;border-color:#ff7518}.btn-warning:hover{color:#fff;background-color:#d96314;border-color:#cc5e13}.btn-check:focus+.btn-warning,.btn-warning:focus{color:#fff;background-color:#d96314;border-color:#cc5e13;box-shadow:0 0 0 .25rem rgba(255,138,59,.5)}.btn-check:checked+.btn-warning,.btn-check:active+.btn-warning,.btn-warning:active,.btn-warning.active,.show>.btn-warning.dropdown-toggle{color:#fff;background-color:#cc5e13;border-color:#bf5812}.btn-check:checked+.btn-warning:focus,.btn-check:active+.btn-warning:focus,.btn-warning:active:focus,.btn-warning.active:focus,.show>.btn-warning.dropdown-toggle:focus{box-shadow:0 0 0 .25rem rgba(255,138,59,.5)}.btn-warning:disabled,.btn-warning.disabled{color:#fff;background-color:#ff7518;border-color:#ff7518}.btn-danger{color:#fff;background-color:#ff0039;border-color:#ff0039}.btn-danger:hover{color:#fff;background-color:#d90030;border-color:#cc002e}.btn-check:focus+.btn-danger,.btn-danger:focus{color:#fff;background-color:#d90030;border-color:#cc002e;box-shadow:0 0 0 .25rem rgba(255,38,87,.5)}.btn-check:checked+.btn-danger,.btn-check:active+.btn-danger,.btn-danger:active,.btn-danger.active,.show>.btn-danger.dropdown-toggle{color:#fff;background-color:#cc002e;border-color:#bf002b}.btn-check:checked+.btn-danger:focus,.btn-check:active+.btn-danger:focus,.btn-danger:active:focus,.btn-danger.active:focus,.show>.btn-danger.dropdown-toggle:focus{box-shadow:0 0 0 .25rem rgba(255,38,87,.5)}.btn-danger:disabled,.btn-danger.disabled{color:#fff;background-color:#ff0039;border-color:#ff0039}.btn-light{color:#000;background-color:#f8f9fa;border-color:#f8f9fa}.btn-light:hover{color:#000;background-color:#f9fafb;border-color:#f9fafb}.btn-check:focus+.btn-light,.btn-light:focus{color:#000;background-color:#f9fafb;border-color:#f9fafb;box-shadow:0 0 0 .25rem rgba(211,212,213,.5)}.btn-check:checked+.btn-light,.btn-check:active+.btn-light,.btn-light:active,.btn-light.active,.show>.btn-light.dropdown-toggle{color:#000;background-color:#f9fafb;border-color:#f9fafb}.btn-check:checked+.btn-light:focus,.btn-check:active+.btn-light:focus,.btn-light:active:focus,.btn-light.active:focus,.show>.btn-light.dropdown-toggle:focus{box-shadow:0 0 0 .25rem rgba(211,212,213,.5)}.btn-light:disabled,.btn-light.disabled{color:#000;background-color:#f8f9fa;border-color:#f8f9fa}.btn-dark{color:#fff;background-color:#373a3c;border-color:#373a3c}.btn-dark:hover{color:#fff;background-color:#2f3133;border-color:#2c2e30}.btn-check:focus+.btn-dark,.btn-dark:focus{color:#fff;background-color:#2f3133;border-color:#2c2e30;box-shadow:0 0 0 .25rem rgba(85,88,89,.5)}.btn-check:checked+.btn-dark,.btn-check:active+.btn-dark,.btn-dark:active,.btn-dark.active,.show>.btn-dark.dropdown-toggle{color:#fff;background-color:#2c2e30;border-color:#292c2d}.btn-check:checked+.btn-dark:focus,.btn-check:active+.btn-dark:focus,.btn-dark:active:focus,.btn-dark.active:focus,.show>.btn-dark.dropdown-toggle:focus{box-shadow:0 0 0 .25rem rgba(85,88,89,.5)}.btn-dark:disabled,.btn-dark.disabled{color:#fff;background-color:#373a3c;border-color:#373a3c}.btn-outline-default{color:#373a3c;border-color:#373a3c;background-color:transparent}.btn-outline-default:hover{color:#fff;background-color:#373a3c;border-color:#373a3c}.btn-check:focus+.btn-outline-default,.btn-outline-default:focus{box-shadow:0 0 0 .25rem rgba(55,58,60,.5)}.btn-check:checked+.btn-outline-default,.btn-check:active+.btn-outline-default,.btn-outline-default:active,.btn-outline-default.active,.btn-outline-default.dropdown-toggle.show{color:#fff;background-color:#373a3c;border-color:#373a3c}.btn-check:checked+.btn-outline-default:focus,.btn-check:active+.btn-outline-default:focus,.btn-outline-default:active:focus,.btn-outline-default.active:focus,.btn-outline-default.dropdown-toggle.show:focus{box-shadow:0 0 0 .25rem rgba(55,58,60,.5)}.btn-outline-default:disabled,.btn-outline-default.disabled{color:#373a3c;background-color:transparent}.btn-outline-primary{color:#2780e3;border-color:#2780e3;background-color:transparent}.btn-outline-primary:hover{color:#fff;background-color:#2780e3;border-color:#2780e3}.btn-check:focus+.btn-outline-primary,.btn-outline-primary:focus{box-shadow:0 0 0 .25rem rgba(39,128,227,.5)}.btn-check:checked+.btn-outline-primary,.btn-check:active+.btn-outline-primary,.btn-outline-primary:active,.btn-outline-primary.active,.btn-outline-primary.dropdown-toggle.show{color:#fff;background-color:#2780e3;border-color:#2780e3}.btn-check:checked+.btn-outline-primary:focus,.btn-check:active+.btn-outline-primary:focus,.btn-outline-primary:active:focus,.btn-outline-primary.active:focus,.btn-outline-primary.dropdown-toggle.show:focus{box-shadow:0 0 0 .25rem rgba(39,128,227,.5)}.btn-outline-primary:disabled,.btn-outline-primary.disabled{color:#2780e3;background-color:transparent}.btn-outline-secondary{color:#373a3c;border-color:#373a3c;background-color:transparent}.btn-outline-secondary:hover{color:#fff;background-color:#373a3c;border-color:#373a3c}.btn-check:focus+.btn-outline-secondary,.btn-outline-secondary:focus{box-shadow:0 0 0 .25rem rgba(55,58,60,.5)}.btn-check:checked+.btn-outline-secondary,.btn-check:active+.btn-outline-secondary,.btn-outline-secondary:active,.btn-outline-secondary.active,.btn-outline-secondary.dropdown-toggle.show{color:#fff;background-color:#373a3c;border-color:#373a3c}.btn-check:checked+.btn-outline-secondary:focus,.btn-check:active+.btn-outline-secondary:focus,.btn-outline-secondary:active:focus,.btn-outline-secondary.active:focus,.btn-outline-secondary.dropdown-toggle.show:focus{box-shadow:0 0 0 .25rem rgba(55,58,60,.5)}.btn-outline-secondary:disabled,.btn-outline-secondary.disabled{color:#373a3c;background-color:transparent}.btn-outline-success{color:#3fb618;border-color:#3fb618;background-color:transparent}.btn-outline-success:hover{color:#fff;background-color:#3fb618;border-color:#3fb618}.btn-check:focus+.btn-outline-success,.btn-outline-success:focus{box-shadow:0 0 0 .25rem rgba(63,182,24,.5)}.btn-check:checked+.btn-outline-success,.btn-check:active+.btn-outline-success,.btn-outline-success:active,.btn-outline-success.active,.btn-outline-success.dropdown-toggle.show{color:#fff;background-color:#3fb618;border-color:#3fb618}.btn-check:checked+.btn-outline-success:focus,.btn-check:active+.btn-outline-success:focus,.btn-outline-success:active:focus,.btn-outline-success.active:focus,.btn-outline-success.dropdown-toggle.show:focus{box-shadow:0 0 0 .25rem rgba(63,182,24,.5)}.btn-outline-success:disabled,.btn-outline-success.disabled{color:#3fb618;background-color:transparent}.btn-outline-info{color:#9954bb;border-color:#9954bb;background-color:transparent}.btn-outline-info:hover{color:#fff;background-color:#9954bb;border-color:#9954bb}.btn-check:focus+.btn-outline-info,.btn-outline-info:focus{box-shadow:0 0 0 .25rem rgba(153,84,187,.5)}.btn-check:checked+.btn-outline-info,.btn-check:active+.btn-outline-info,.btn-outline-info:active,.btn-outline-info.active,.btn-outline-info.dropdown-toggle.show{color:#fff;background-color:#9954bb;border-color:#9954bb}.btn-check:checked+.btn-outline-info:focus,.btn-check:active+.btn-outline-info:focus,.btn-outline-info:active:focus,.btn-outline-info.active:focus,.btn-outline-info.dropdown-toggle.show:focus{box-shadow:0 0 0 .25rem rgba(153,84,187,.5)}.btn-outline-info:disabled,.btn-outline-info.disabled{color:#9954bb;background-color:transparent}.btn-outline-warning{color:#ff7518;border-color:#ff7518;background-color:transparent}.btn-outline-warning:hover{color:#fff;background-color:#ff7518;border-color:#ff7518}.btn-check:focus+.btn-outline-warning,.btn-outline-warning:focus{box-shadow:0 0 0 .25rem rgba(255,117,24,.5)}.btn-check:checked+.btn-outline-warning,.btn-check:active+.btn-outline-warning,.btn-outline-warning:active,.btn-outline-warning.active,.btn-outline-warning.dropdown-toggle.show{color:#fff;background-color:#ff7518;border-color:#ff7518}.btn-check:checked+.btn-outline-warning:focus,.btn-check:active+.btn-outline-warning:focus,.btn-outline-warning:active:focus,.btn-outline-warning.active:focus,.btn-outline-warning.dropdown-toggle.show:focus{box-shadow:0 0 0 .25rem rgba(255,117,24,.5)}.btn-outline-warning:disabled,.btn-outline-warning.disabled{color:#ff7518;background-color:transparent}.btn-outline-danger{color:#ff0039;border-color:#ff0039;background-color:transparent}.btn-outline-danger:hover{color:#fff;background-color:#ff0039;border-color:#ff0039}.btn-check:focus+.btn-outline-danger,.btn-outline-danger:focus{box-shadow:0 0 0 .25rem rgba(255,0,57,.5)}.btn-check:checked+.btn-outline-danger,.btn-check:active+.btn-outline-danger,.btn-outline-danger:active,.btn-outline-danger.active,.btn-outline-danger.dropdown-toggle.show{color:#fff;background-color:#ff0039;border-color:#ff0039}.btn-check:checked+.btn-outline-danger:focus,.btn-check:active+.btn-outline-danger:focus,.btn-outline-danger:active:focus,.btn-outline-danger.active:focus,.btn-outline-danger.dropdown-toggle.show:focus{box-shadow:0 0 0 .25rem rgba(255,0,57,.5)}.btn-outline-danger:disabled,.btn-outline-danger.disabled{color:#ff0039;background-color:transparent}.btn-outline-light{color:#f8f9fa;border-color:#f8f9fa;background-color:transparent}.btn-outline-light:hover{color:#000;background-color:#f8f9fa;border-color:#f8f9fa}.btn-check:focus+.btn-outline-light,.btn-outline-light:focus{box-shadow:0 0 0 .25rem rgba(248,249,250,.5)}.btn-check:checked+.btn-outline-light,.btn-check:active+.btn-outline-light,.btn-outline-light:active,.btn-outline-light.active,.btn-outline-light.dropdown-toggle.show{color:#000;background-color:#f8f9fa;border-color:#f8f9fa}.btn-check:checked+.btn-outline-light:focus,.btn-check:active+.btn-outline-light:focus,.btn-outline-light:active:focus,.btn-outline-light.active:focus,.btn-outline-light.dropdown-toggle.show:focus{box-shadow:0 0 0 .25rem rgba(248,249,250,.5)}.btn-outline-light:disabled,.btn-outline-light.disabled{color:#f8f9fa;background-color:transparent}.btn-outline-dark{color:#373a3c;border-color:#373a3c;background-color:transparent}.btn-outline-dark:hover{color:#fff;background-color:#373a3c;border-color:#373a3c}.btn-check:focus+.btn-outline-dark,.btn-outline-dark:focus{box-shadow:0 0 0 .25rem rgba(55,58,60,.5)}.btn-check:checked+.btn-outline-dark,.btn-check:active+.btn-outline-dark,.btn-outline-dark:active,.btn-outline-dark.active,.btn-outline-dark.dropdown-toggle.show{color:#fff;background-color:#373a3c;border-color:#373a3c}.btn-check:checked+.btn-outline-dark:focus,.btn-check:active+.btn-outline-dark:focus,.btn-outline-dark:active:focus,.btn-outline-dark.active:focus,.btn-outline-dark.dropdown-toggle.show:focus{box-shadow:0 0 0 .25rem rgba(55,58,60,.5)}.btn-outline-dark:disabled,.btn-outline-dark.disabled{color:#373a3c;background-color:transparent}.btn-link{font-weight:400;color:#2780e3;text-decoration:underline;-webkit-text-decoration:underline;-moz-text-decoration:underline;-ms-text-decoration:underline;-o-text-decoration:underline}.btn-link:hover{color:#1f66b6}.btn-link:disabled,.btn-link.disabled{color:#868e96}.btn-lg,.btn-group-lg>.btn{padding:.5rem 1rem;font-size:1.25rem;border-radius:0}.btn-sm,.btn-group-sm>.btn{padding:.25rem .5rem;font-size:0.875rem;border-radius:0}.fade{transition:opacity .15s linear}@media(prefers-reduced-motion: reduce){.fade{transition:none}}.fade:not(.show){opacity:0}.collapse:not(.show){display:none}.collapsing{height:0;overflow:hidden;transition:height .2s ease}@media(prefers-reduced-motion: reduce){.collapsing{transition:none}}.collapsing.collapse-horizontal{width:0;height:auto;transition:width .35s ease}@media(prefers-reduced-motion: reduce){.collapsing.collapse-horizontal{transition:none}}.dropup,.dropend,.dropdown,.dropstart{position:relative}.dropdown-toggle{white-space:nowrap}.dropdown-toggle::after{display:inline-block;margin-left:.255em;vertical-align:.255em;content:"";border-top:.3em solid;border-right:.3em solid transparent;border-bottom:0;border-left:.3em solid transparent}.dropdown-toggle:empty::after{margin-left:0}.dropdown-menu{position:absolute;z-index:1000;display:none;min-width:10rem;padding:.5rem 0;margin:0;font-size:1rem;color:#373a3c;text-align:left;list-style:none;background-color:#fff;background-clip:padding-box;border:1px solid rgba(0,0,0,.15)}.dropdown-menu[data-bs-popper]{top:100%;left:0;margin-top:.125rem}.dropdown-menu-start{--bs-position: start}.dropdown-menu-start[data-bs-popper]{right:auto;left:0}.dropdown-menu-end{--bs-position: end}.dropdown-menu-end[data-bs-popper]{right:0;left:auto}@media(min-width: 576px){.dropdown-menu-sm-start{--bs-position: start}.dropdown-menu-sm-start[data-bs-popper]{right:auto;left:0}.dropdown-menu-sm-end{--bs-position: end}.dropdown-menu-sm-end[data-bs-popper]{right:0;left:auto}}@media(min-width: 768px){.dropdown-menu-md-start{--bs-position: start}.dropdown-menu-md-start[data-bs-popper]{right:auto;left:0}.dropdown-menu-md-end{--bs-position: end}.dropdown-menu-md-end[data-bs-popper]{right:0;left:auto}}@media(min-width: 992px){.dropdown-menu-lg-start{--bs-position: start}.dropdown-menu-lg-start[data-bs-popper]{right:auto;left:0}.dropdown-menu-lg-end{--bs-position: end}.dropdown-menu-lg-end[data-bs-popper]{right:0;left:auto}}@media(min-width: 1200px){.dropdown-menu-xl-start{--bs-position: start}.dropdown-menu-xl-start[data-bs-popper]{right:auto;left:0}.dropdown-menu-xl-end{--bs-position: end}.dropdown-menu-xl-end[data-bs-popper]{right:0;left:auto}}@media(min-width: 1400px){.dropdown-menu-xxl-start{--bs-position: start}.dropdown-menu-xxl-start[data-bs-popper]{right:auto;left:0}.dropdown-menu-xxl-end{--bs-position: end}.dropdown-menu-xxl-end[data-bs-popper]{right:0;left:auto}}.dropup .dropdown-menu[data-bs-popper]{top:auto;bottom:100%;margin-top:0;margin-bottom:.125rem}.dropup .dropdown-toggle::after{display:inline-block;margin-left:.255em;vertical-align:.255em;content:"";border-top:0;border-right:.3em solid transparent;border-bottom:.3em solid;border-left:.3em solid transparent}.dropup .dropdown-toggle:empty::after{margin-left:0}.dropend .dropdown-menu[data-bs-popper]{top:0;right:auto;left:100%;margin-top:0;margin-left:.125rem}.dropend .dropdown-toggle::after{display:inline-block;margin-left:.255em;vertical-align:.255em;content:"";border-top:.3em solid transparent;border-right:0;border-bottom:.3em solid transparent;border-left:.3em solid}.dropend .dropdown-toggle:empty::after{margin-left:0}.dropend .dropdown-toggle::after{vertical-align:0}.dropstart .dropdown-menu[data-bs-popper]{top:0;right:100%;left:auto;margin-top:0;margin-right:.125rem}.dropstart .dropdown-toggle::after{display:inline-block;margin-left:.255em;vertical-align:.255em;content:""}.dropstart .dropdown-toggle::after{display:none}.dropstart .dropdown-toggle::before{display:inline-block;margin-right:.255em;vertical-align:.255em;content:"";border-top:.3em solid transparent;border-right:.3em solid;border-bottom:.3em solid transparent}.dropstart .dropdown-toggle:empty::after{margin-left:0}.dropstart .dropdown-toggle::before{vertical-align:0}.dropdown-divider{height:0;margin:.5rem 0;overflow:hidden;border-top:1px solid rgba(0,0,0,.15)}.dropdown-item{display:block;width:100%;padding:.25rem 1rem;clear:both;font-weight:400;color:#212529;text-align:inherit;text-decoration:none;-webkit-text-decoration:none;-moz-text-decoration:none;-ms-text-decoration:none;-o-text-decoration:none;white-space:nowrap;background-color:transparent;border:0}.dropdown-item:hover,.dropdown-item:focus{color:#1e2125;background-color:#e9ecef}.dropdown-item.active,.dropdown-item:active{color:#fff;text-decoration:none;background-color:#2780e3}.dropdown-item.disabled,.dropdown-item:disabled{color:#adb5bd;pointer-events:none;background-color:transparent}.dropdown-menu.show{display:block}.dropdown-header{display:block;padding:.5rem 1rem;margin-bottom:0;font-size:0.875rem;color:#868e96;white-space:nowrap}.dropdown-item-text{display:block;padding:.25rem 1rem;color:#212529}.dropdown-menu-dark{color:#dee2e6;background-color:#373a3c;border-color:rgba(0,0,0,.15)}.dropdown-menu-dark .dropdown-item{color:#dee2e6}.dropdown-menu-dark .dropdown-item:hover,.dropdown-menu-dark .dropdown-item:focus{color:#fff;background-color:rgba(255,255,255,.15)}.dropdown-menu-dark .dropdown-item.active,.dropdown-menu-dark .dropdown-item:active{color:#fff;background-color:#2780e3}.dropdown-menu-dark .dropdown-item.disabled,.dropdown-menu-dark .dropdown-item:disabled{color:#adb5bd}.dropdown-menu-dark .dropdown-divider{border-color:rgba(0,0,0,.15)}.dropdown-menu-dark .dropdown-item-text{color:#dee2e6}.dropdown-menu-dark .dropdown-header{color:#adb5bd}.btn-group,.btn-group-vertical{position:relative;display:inline-flex;vertical-align:middle}.btn-group>.btn,.btn-group-vertical>.btn{position:relative;flex:1 1 auto;-webkit-flex:1 1 auto}.btn-group>.btn-check:checked+.btn,.btn-group>.btn-check:focus+.btn,.btn-group>.btn:hover,.btn-group>.btn:focus,.btn-group>.btn:active,.btn-group>.btn.active,.btn-group-vertical>.btn-check:checked+.btn,.btn-group-vertical>.btn-check:focus+.btn,.btn-group-vertical>.btn:hover,.btn-group-vertical>.btn:focus,.btn-group-vertical>.btn:active,.btn-group-vertical>.btn.active{z-index:1}.btn-toolbar{display:flex;display:-webkit-flex;flex-wrap:wrap;-webkit-flex-wrap:wrap;justify-content:flex-start;-webkit-justify-content:flex-start}.btn-toolbar .input-group{width:auto}.btn-group>.btn:not(:first-child),.btn-group>.btn-group:not(:first-child){margin-left:-1px}.dropdown-toggle-split{padding-right:.5625rem;padding-left:.5625rem}.dropdown-toggle-split::after,.dropup .dropdown-toggle-split::after,.dropend .dropdown-toggle-split::after{margin-left:0}.dropstart .dropdown-toggle-split::before{margin-right:0}.btn-sm+.dropdown-toggle-split,.btn-group-sm>.btn+.dropdown-toggle-split{padding-right:.375rem;padding-left:.375rem}.btn-lg+.dropdown-toggle-split,.btn-group-lg>.btn+.dropdown-toggle-split{padding-right:.75rem;padding-left:.75rem}.btn-group-vertical{flex-direction:column;-webkit-flex-direction:column;align-items:flex-start;-webkit-align-items:flex-start;justify-content:center;-webkit-justify-content:center}.btn-group-vertical>.btn,.btn-group-vertical>.btn-group{width:100%}.btn-group-vertical>.btn:not(:first-child),.btn-group-vertical>.btn-group:not(:first-child){margin-top:-1px}.nav{display:flex;display:-webkit-flex;flex-wrap:wrap;-webkit-flex-wrap:wrap;padding-left:0;margin-bottom:0;list-style:none}.nav-link{display:block;padding:.5rem 1rem;color:#2780e3;text-decoration:none;-webkit-text-decoration:none;-moz-text-decoration:none;-ms-text-decoration:none;-o-text-decoration:none;transition:color .15s ease-in-out,background-color .15s ease-in-out,border-color .15s ease-in-out}@media(prefers-reduced-motion: reduce){.nav-link{transition:none}}.nav-link:hover,.nav-link:focus{color:#1f66b6}.nav-link.disabled{color:#868e96;pointer-events:none;cursor:default}.nav-tabs{border-bottom:1px solid #dee2e6}.nav-tabs .nav-link{margin-bottom:-1px;background:none;border:1px solid transparent}.nav-tabs .nav-link:hover,.nav-tabs .nav-link:focus{border-color:#e9ecef #e9ecef #dee2e6;isolation:isolate}.nav-tabs .nav-link.disabled{color:#868e96;background-color:transparent;border-color:transparent}.nav-tabs .nav-link.active,.nav-tabs .nav-item.show .nav-link{color:#495057;background-color:#fff;border-color:#dee2e6 #dee2e6 #fff}.nav-tabs .dropdown-menu{margin-top:-1px}.nav-pills .nav-link{background:none;border:0}.nav-pills .nav-link.active,.nav-pills .show>.nav-link{color:#fff;background-color:#2780e3}.nav-fill>.nav-link,.nav-fill .nav-item{flex:1 1 auto;-webkit-flex:1 1 auto;text-align:center}.nav-justified>.nav-link,.nav-justified .nav-item{flex-basis:0;-webkit-flex-basis:0;flex-grow:1;-webkit-flex-grow:1;text-align:center}.nav-fill .nav-item .nav-link,.nav-justified .nav-item .nav-link{width:100%}.tab-content>.tab-pane{display:none}.tab-content>.active{display:block}.navbar{position:relative;display:flex;display:-webkit-flex;flex-wrap:wrap;-webkit-flex-wrap:wrap;align-items:center;-webkit-align-items:center;justify-content:space-between;-webkit-justify-content:space-between;padding-top:.5rem;padding-bottom:.5rem}.navbar>.container-xxl,.navbar>.container-xl,.navbar>.container-lg,.navbar>.container-md,.navbar>.container-sm,.navbar>.container,.navbar>.container-fluid{display:flex;display:-webkit-flex;flex-wrap:inherit;-webkit-flex-wrap:inherit;align-items:center;-webkit-align-items:center;justify-content:space-between;-webkit-justify-content:space-between}.navbar-brand{padding-top:.3125rem;padding-bottom:.3125rem;margin-right:1rem;font-size:1.25rem;text-decoration:none;-webkit-text-decoration:none;-moz-text-decoration:none;-ms-text-decoration:none;-o-text-decoration:none;white-space:nowrap}.navbar-nav{display:flex;display:-webkit-flex;flex-direction:column;-webkit-flex-direction:column;padding-left:0;margin-bottom:0;list-style:none}.navbar-nav .nav-link{padding-right:0;padding-left:0}.navbar-nav .dropdown-menu{position:static}.navbar-text{padding-top:.5rem;padding-bottom:.5rem}.navbar-collapse{flex-basis:100%;-webkit-flex-basis:100%;flex-grow:1;-webkit-flex-grow:1;align-items:center;-webkit-align-items:center}.navbar-toggler{padding:.25rem .75rem;font-size:1.25rem;line-height:1;background-color:transparent;border:1px solid transparent;transition:box-shadow .15s ease-in-out}@media(prefers-reduced-motion: reduce){.navbar-toggler{transition:none}}.navbar-toggler:hover{text-decoration:none}.navbar-toggler:focus{text-decoration:none;outline:0;box-shadow:0 0 0 .25rem}.navbar-toggler-icon{display:inline-block;width:1.5em;height:1.5em;vertical-align:middle;background-repeat:no-repeat;background-position:center;background-size:100%}.navbar-nav-scroll{max-height:var(--bs-scroll-height, 75vh);overflow-y:auto}@media(min-width: 576px){.navbar-expand-sm{flex-wrap:nowrap;-webkit-flex-wrap:nowrap;justify-content:flex-start;-webkit-justify-content:flex-start}.navbar-expand-sm .navbar-nav{flex-direction:row;-webkit-flex-direction:row}.navbar-expand-sm .navbar-nav .dropdown-menu{position:absolute}.navbar-expand-sm .navbar-nav .nav-link{padding-right:.5rem;padding-left:.5rem}.navbar-expand-sm .navbar-nav-scroll{overflow:visible}.navbar-expand-sm .navbar-collapse{display:flex !important;display:-webkit-flex !important;flex-basis:auto;-webkit-flex-basis:auto}.navbar-expand-sm .navbar-toggler{display:none}.navbar-expand-sm .offcanvas-header{display:none}.navbar-expand-sm .offcanvas{position:inherit;bottom:0;z-index:1000;flex-grow:1;-webkit-flex-grow:1;visibility:visible !important;background-color:transparent;border-right:0;border-left:0;transition:none;transform:none}.navbar-expand-sm .offcanvas-top,.navbar-expand-sm .offcanvas-bottom{height:auto;border-top:0;border-bottom:0}.navbar-expand-sm .offcanvas-body{display:flex;display:-webkit-flex;flex-grow:0;-webkit-flex-grow:0;padding:0;overflow-y:visible}}@media(min-width: 768px){.navbar-expand-md{flex-wrap:nowrap;-webkit-flex-wrap:nowrap;justify-content:flex-start;-webkit-justify-content:flex-start}.navbar-expand-md .navbar-nav{flex-direction:row;-webkit-flex-direction:row}.navbar-expand-md .navbar-nav .dropdown-menu{position:absolute}.navbar-expand-md .navbar-nav .nav-link{padding-right:.5rem;padding-left:.5rem}.navbar-expand-md .navbar-nav-scroll{overflow:visible}.navbar-expand-md .navbar-collapse{display:flex !important;display:-webkit-flex !important;flex-basis:auto;-webkit-flex-basis:auto}.navbar-expand-md .navbar-toggler{display:none}.navbar-expand-md .offcanvas-header{display:none}.navbar-expand-md .offcanvas{position:inherit;bottom:0;z-index:1000;flex-grow:1;-webkit-flex-grow:1;visibility:visible !important;background-color:transparent;border-right:0;border-left:0;transition:none;transform:none}.navbar-expand-md .offcanvas-top,.navbar-expand-md .offcanvas-bottom{height:auto;border-top:0;border-bottom:0}.navbar-expand-md .offcanvas-body{display:flex;display:-webkit-flex;flex-grow:0;-webkit-flex-grow:0;padding:0;overflow-y:visible}}@media(min-width: 992px){.navbar-expand-lg{flex-wrap:nowrap;-webkit-flex-wrap:nowrap;justify-content:flex-start;-webkit-justify-content:flex-start}.navbar-expand-lg .navbar-nav{flex-direction:row;-webkit-flex-direction:row}.navbar-expand-lg .navbar-nav .dropdown-menu{position:absolute}.navbar-expand-lg .navbar-nav .nav-link{padding-right:.5rem;padding-left:.5rem}.navbar-expand-lg .navbar-nav-scroll{overflow:visible}.navbar-expand-lg .navbar-collapse{display:flex !important;display:-webkit-flex !important;flex-basis:auto;-webkit-flex-basis:auto}.navbar-expand-lg .navbar-toggler{display:none}.navbar-expand-lg .offcanvas-header{display:none}.navbar-expand-lg .offcanvas{position:inherit;bottom:0;z-index:1000;flex-grow:1;-webkit-flex-grow:1;visibility:visible !important;background-color:transparent;border-right:0;border-left:0;transition:none;transform:none}.navbar-expand-lg .offcanvas-top,.navbar-expand-lg .offcanvas-bottom{height:auto;border-top:0;border-bottom:0}.navbar-expand-lg .offcanvas-body{display:flex;display:-webkit-flex;flex-grow:0;-webkit-flex-grow:0;padding:0;overflow-y:visible}}@media(min-width: 1200px){.navbar-expand-xl{flex-wrap:nowrap;-webkit-flex-wrap:nowrap;justify-content:flex-start;-webkit-justify-content:flex-start}.navbar-expand-xl .navbar-nav{flex-direction:row;-webkit-flex-direction:row}.navbar-expand-xl .navbar-nav .dropdown-menu{position:absolute}.navbar-expand-xl .navbar-nav .nav-link{padding-right:.5rem;padding-left:.5rem}.navbar-expand-xl .navbar-nav-scroll{overflow:visible}.navbar-expand-xl .navbar-collapse{display:flex !important;display:-webkit-flex !important;flex-basis:auto;-webkit-flex-basis:auto}.navbar-expand-xl .navbar-toggler{display:none}.navbar-expand-xl .offcanvas-header{display:none}.navbar-expand-xl .offcanvas{position:inherit;bottom:0;z-index:1000;flex-grow:1;-webkit-flex-grow:1;visibility:visible !important;background-color:transparent;border-right:0;border-left:0;transition:none;transform:none}.navbar-expand-xl .offcanvas-top,.navbar-expand-xl .offcanvas-bottom{height:auto;border-top:0;border-bottom:0}.navbar-expand-xl .offcanvas-body{display:flex;display:-webkit-flex;flex-grow:0;-webkit-flex-grow:0;padding:0;overflow-y:visible}}@media(min-width: 1400px){.navbar-expand-xxl{flex-wrap:nowrap;-webkit-flex-wrap:nowrap;justify-content:flex-start;-webkit-justify-content:flex-start}.navbar-expand-xxl .navbar-nav{flex-direction:row;-webkit-flex-direction:row}.navbar-expand-xxl .navbar-nav .dropdown-menu{position:absolute}.navbar-expand-xxl .navbar-nav .nav-link{padding-right:.5rem;padding-left:.5rem}.navbar-expand-xxl .navbar-nav-scroll{overflow:visible}.navbar-expand-xxl .navbar-collapse{display:flex !important;display:-webkit-flex !important;flex-basis:auto;-webkit-flex-basis:auto}.navbar-expand-xxl .navbar-toggler{display:none}.navbar-expand-xxl .offcanvas-header{display:none}.navbar-expand-xxl .offcanvas{position:inherit;bottom:0;z-index:1000;flex-grow:1;-webkit-flex-grow:1;visibility:visible !important;background-color:transparent;border-right:0;border-left:0;transition:none;transform:none}.navbar-expand-xxl .offcanvas-top,.navbar-expand-xxl .offcanvas-bottom{height:auto;border-top:0;border-bottom:0}.navbar-expand-xxl .offcanvas-body{display:flex;display:-webkit-flex;flex-grow:0;-webkit-flex-grow:0;padding:0;overflow-y:visible}}.navbar-expand{flex-wrap:nowrap;-webkit-flex-wrap:nowrap;justify-content:flex-start;-webkit-justify-content:flex-start}.navbar-expand .navbar-nav{flex-direction:row;-webkit-flex-direction:row}.navbar-expand .navbar-nav .dropdown-menu{position:absolute}.navbar-expand .navbar-nav .nav-link{padding-right:.5rem;padding-left:.5rem}.navbar-expand .navbar-nav-scroll{overflow:visible}.navbar-expand .navbar-collapse{display:flex !important;display:-webkit-flex !important;flex-basis:auto;-webkit-flex-basis:auto}.navbar-expand .navbar-toggler{display:none}.navbar-expand .offcanvas-header{display:none}.navbar-expand .offcanvas{position:inherit;bottom:0;z-index:1000;flex-grow:1;-webkit-flex-grow:1;visibility:visible !important;background-color:transparent;border-right:0;border-left:0;transition:none;transform:none}.navbar-expand .offcanvas-top,.navbar-expand .offcanvas-bottom{height:auto;border-top:0;border-bottom:0}.navbar-expand .offcanvas-body{display:flex;display:-webkit-flex;flex-grow:0;-webkit-flex-grow:0;padding:0;overflow-y:visible}.navbar-light{background-color:#2780e3}.navbar-light .navbar-brand{color:#fdfeff}.navbar-light .navbar-brand:hover,.navbar-light .navbar-brand:focus{color:#fdfeff}.navbar-light .navbar-nav .nav-link{color:#fdfeff}.navbar-light .navbar-nav .nav-link:hover,.navbar-light .navbar-nav .nav-link:focus{color:rgba(253,254,255,.8)}.navbar-light .navbar-nav .nav-link.disabled{color:rgba(253,254,255,.75)}.navbar-light .navbar-nav .show>.nav-link,.navbar-light .navbar-nav .nav-link.active{color:#fdfeff}.navbar-light .navbar-toggler{color:#fdfeff;border-color:rgba(253,254,255,.4)}.navbar-light .navbar-toggler-icon{background-image:url("data:image/svg+xml,%3csvg xmlns='http://www.w3.org/2000/svg' viewBox='0 0 30 30'%3e%3cpath stroke='%23fdfeff' stroke-linecap='round' stroke-miterlimit='10' stroke-width='2' d='M4 7h22M4 15h22M4 23h22'/%3e%3c/svg%3e")}.navbar-light .navbar-text{color:#fdfeff}.navbar-light .navbar-text a,.navbar-light .navbar-text a:hover,.navbar-light .navbar-text a:focus{color:#fdfeff}.navbar-dark{background-color:#2780e3}.navbar-dark .navbar-brand{color:#fdfeff}.navbar-dark .navbar-brand:hover,.navbar-dark .navbar-brand:focus{color:#fdfeff}.navbar-dark .navbar-nav .nav-link{color:#fdfeff}.navbar-dark .navbar-nav .nav-link:hover,.navbar-dark .navbar-nav .nav-link:focus{color:rgba(253,254,255,.8)}.navbar-dark .navbar-nav .nav-link.disabled{color:rgba(253,254,255,.75)}.navbar-dark .navbar-nav .show>.nav-link,.navbar-dark .navbar-nav .active>.nav-link,.navbar-dark .navbar-nav .nav-link.active{color:#fdfeff}.navbar-dark .navbar-toggler{color:#fdfeff;border-color:rgba(253,254,255,.4)}.navbar-dark .navbar-toggler-icon{background-image:url("data:image/svg+xml,%3csvg xmlns='http://www.w3.org/2000/svg' viewBox='0 0 30 30'%3e%3cpath stroke='%23fdfeff' stroke-linecap='round' stroke-miterlimit='10' stroke-width='2' d='M4 7h22M4 15h22M4 23h22'/%3e%3c/svg%3e")}.navbar-dark .navbar-text{color:#fdfeff}.navbar-dark .navbar-text a,.navbar-dark .navbar-text a:hover,.navbar-dark .navbar-text a:focus{color:#fdfeff}.card{position:relative;display:flex;display:-webkit-flex;flex-direction:column;-webkit-flex-direction:column;min-width:0;word-wrap:break-word;background-color:#fff;background-clip:border-box;border:1px solid rgba(0,0,0,.125)}.card>hr{margin-right:0;margin-left:0}.card>.list-group{border-top:inherit;border-bottom:inherit}.card>.list-group:first-child{border-top-width:0}.card>.list-group:last-child{border-bottom-width:0}.card>.card-header+.list-group,.card>.list-group+.card-footer{border-top:0}.card-body{flex:1 1 auto;-webkit-flex:1 1 auto;padding:1rem 1rem}.card-title{margin-bottom:.5rem}.card-subtitle{margin-top:-0.25rem;margin-bottom:0}.card-text:last-child{margin-bottom:0}.card-link+.card-link{margin-left:1rem}.card-header{padding:.5rem 1rem;margin-bottom:0;background-color:rgba(0,0,0,.03);border-bottom:1px solid rgba(0,0,0,.125)}.card-footer{padding:.5rem 1rem;background-color:rgba(0,0,0,.03);border-top:1px solid rgba(0,0,0,.125)}.card-header-tabs{margin-right:-0.5rem;margin-bottom:-0.5rem;margin-left:-0.5rem;border-bottom:0}.card-header-pills{margin-right:-0.5rem;margin-left:-0.5rem}.card-img-overlay{position:absolute;top:0;right:0;bottom:0;left:0;padding:1rem}.card-img,.card-img-top,.card-img-bottom{width:100%}.card-group>.card{margin-bottom:.75rem}@media(min-width: 576px){.card-group{display:flex;display:-webkit-flex;flex-flow:row wrap;-webkit-flex-flow:row wrap}.card-group>.card{flex:1 0 0%;-webkit-flex:1 0 0%;margin-bottom:0}.card-group>.card+.card{margin-left:0;border-left:0}}.accordion-button{position:relative;display:flex;display:-webkit-flex;align-items:center;-webkit-align-items:center;width:100%;padding:1rem 1.25rem;font-size:1rem;color:#373a3c;text-align:left;background-color:#fff;border:0;overflow-anchor:none;transition:color .15s ease-in-out,background-color .15s ease-in-out,border-color .15s ease-in-out,box-shadow .15s ease-in-out,border-radius .15s ease}@media(prefers-reduced-motion: reduce){.accordion-button{transition:none}}.accordion-button:not(.collapsed){color:#2373cc;background-color:#e9f2fc;box-shadow:inset 0 -1px 0 rgba(0,0,0,.125)}.accordion-button:not(.collapsed)::after{background-image:url("data:image/svg+xml,%3csvg xmlns='http://www.w3.org/2000/svg' viewBox='0 0 16 16' fill='%232373cc'%3e%3cpath fill-rule='evenodd' d='M1.646 4.646a.5.5 0 0 1 .708 0L8 10.293l5.646-5.647a.5.5 0 0 1 .708.708l-6 6a.5.5 0 0 1-.708 0l-6-6a.5.5 0 0 1 0-.708z'/%3e%3c/svg%3e");transform:rotate(-180deg)}.accordion-button::after{flex-shrink:0;-webkit-flex-shrink:0;width:1.25rem;height:1.25rem;margin-left:auto;content:"";background-image:url("data:image/svg+xml,%3csvg xmlns='http://www.w3.org/2000/svg' viewBox='0 0 16 16' fill='%23373a3c'%3e%3cpath fill-rule='evenodd' d='M1.646 4.646a.5.5 0 0 1 .708 0L8 10.293l5.646-5.647a.5.5 0 0 1 .708.708l-6 6a.5.5 0 0 1-.708 0l-6-6a.5.5 0 0 1 0-.708z'/%3e%3c/svg%3e");background-repeat:no-repeat;background-size:1.25rem;transition:transform .2s ease-in-out}@media(prefers-reduced-motion: reduce){.accordion-button::after{transition:none}}.accordion-button:hover{z-index:2}.accordion-button:focus{z-index:3;border-color:#93c0f1;outline:0;box-shadow:0 0 0 .25rem rgba(39,128,227,.25)}.accordion-header{margin-bottom:0}.accordion-item{background-color:#fff;border:1px solid rgba(0,0,0,.125)}.accordion-item:not(:first-of-type){border-top:0}.accordion-body{padding:1rem 1.25rem}.accordion-flush .accordion-collapse{border-width:0}.accordion-flush .accordion-item{border-right:0;border-left:0}.accordion-flush .accordion-item:first-child{border-top:0}.accordion-flush .accordion-item:last-child{border-bottom:0}.breadcrumb{display:flex;display:-webkit-flex;flex-wrap:wrap;-webkit-flex-wrap:wrap;padding:0 0;margin-bottom:1rem;list-style:none}.breadcrumb-item+.breadcrumb-item{padding-left:.5rem}.breadcrumb-item+.breadcrumb-item::before{float:left;padding-right:.5rem;color:#868e96;content:var(--bs-breadcrumb-divider, "/") /* rtl: var(--bs-breadcrumb-divider, "/") */}.breadcrumb-item.active{color:#868e96}.pagination{display:flex;display:-webkit-flex;padding-left:0;list-style:none}.page-link{position:relative;display:block;color:#2780e3;text-decoration:none;-webkit-text-decoration:none;-moz-text-decoration:none;-ms-text-decoration:none;-o-text-decoration:none;background-color:#fff;border:1px solid #dee2e6;transition:color .15s ease-in-out,background-color .15s ease-in-out,border-color .15s ease-in-out,box-shadow .15s ease-in-out}@media(prefers-reduced-motion: reduce){.page-link{transition:none}}.page-link:hover{z-index:2;color:#1f66b6;background-color:#e9ecef;border-color:#dee2e6}.page-link:focus{z-index:3;color:#1f66b6;background-color:#e9ecef;outline:0;box-shadow:0 0 0 .25rem rgba(39,128,227,.25)}.page-item:not(:first-child) .page-link{margin-left:-1px}.page-item.active .page-link{z-index:3;color:#fff;background-color:#2780e3;border-color:#2780e3}.page-item.disabled .page-link{color:#868e96;pointer-events:none;background-color:#fff;border-color:#dee2e6}.page-link{padding:.375rem .75rem}.pagination-lg .page-link{padding:.75rem 1.5rem;font-size:1.25rem}.pagination-sm .page-link{padding:.25rem .5rem;font-size:0.875rem}.badge{display:inline-block;padding:.35em .65em;font-size:0.75em;font-weight:700;line-height:1;color:#fff;text-align:center;white-space:nowrap;vertical-align:baseline}.badge:empty{display:none}.btn .badge{position:relative;top:-1px}.alert{position:relative;padding:1rem 1rem;margin-bottom:1rem;border:0 solid transparent}.alert-heading{color:inherit}.alert-link{font-weight:700}.alert-dismissible{padding-right:3rem}.alert-dismissible .btn-close{position:absolute;top:0;right:0;z-index:2;padding:1.25rem 1rem}.alert-default{color:#212324;background-color:#d7d8d8;border-color:#c3c4c5}.alert-default .alert-link{color:#1a1c1d}.alert-primary{color:#174d88;background-color:#d4e6f9;border-color:#bed9f7}.alert-primary .alert-link{color:#123e6d}.alert-secondary{color:#212324;background-color:#d7d8d8;border-color:#c3c4c5}.alert-secondary .alert-link{color:#1a1c1d}.alert-success{color:#266d0e;background-color:#d9f0d1;border-color:#c5e9ba}.alert-success .alert-link{color:#1e570b}.alert-info{color:#5c3270;background-color:#ebddf1;border-color:#e0cceb}.alert-info .alert-link{color:#4a285a}.alert-warning{color:#99460e;background-color:#ffe3d1;border-color:#ffd6ba}.alert-warning .alert-link{color:#7a380b}.alert-danger{color:#902;background-color:#ffccd7;border-color:#ffb3c4}.alert-danger .alert-link{color:#7a001b}.alert-light{color:#959596;background-color:#fefefe;border-color:#fdfdfe}.alert-light .alert-link{color:#777778}.alert-dark{color:#212324;background-color:#d7d8d8;border-color:#c3c4c5}.alert-dark .alert-link{color:#1a1c1d}@keyframes progress-bar-stripes{0%{background-position-x:.5rem}}.progress{display:flex;display:-webkit-flex;height:.5rem;overflow:hidden;font-size:0.75rem;background-color:#e9ecef}.progress-bar{display:flex;display:-webkit-flex;flex-direction:column;-webkit-flex-direction:column;justify-content:center;-webkit-justify-content:center;overflow:hidden;color:#fff;text-align:center;white-space:nowrap;background-color:#2780e3;transition:width .6s ease}@media(prefers-reduced-motion: reduce){.progress-bar{transition:none}}.progress-bar-striped{background-image:linear-gradient(45deg, rgba(255, 255, 255, 0.15) 25%, transparent 25%, transparent 50%, rgba(255, 255, 255, 0.15) 50%, rgba(255, 255, 255, 0.15) 75%, transparent 75%, transparent);background-size:.5rem .5rem}.progress-bar-animated{animation:1s linear infinite progress-bar-stripes}@media(prefers-reduced-motion: reduce){.progress-bar-animated{animation:none}}.list-group{display:flex;display:-webkit-flex;flex-direction:column;-webkit-flex-direction:column;padding-left:0;margin-bottom:0}.list-group-numbered{list-style-type:none;counter-reset:section}.list-group-numbered>li::before{content:counters(section, ".") ". ";counter-increment:section}.list-group-item-action{width:100%;color:#495057;text-align:inherit}.list-group-item-action:hover,.list-group-item-action:focus{z-index:1;color:#495057;text-decoration:none;background-color:#f8f9fa}.list-group-item-action:active{color:#373a3c;background-color:#e9ecef}.list-group-item{position:relative;display:block;padding:.5rem 1rem;color:#212529;text-decoration:none;-webkit-text-decoration:none;-moz-text-decoration:none;-ms-text-decoration:none;-o-text-decoration:none;background-color:#fff;border:1px solid rgba(0,0,0,.125)}.list-group-item.disabled,.list-group-item:disabled{color:#868e96;pointer-events:none;background-color:#fff}.list-group-item.active{z-index:2;color:#fff;background-color:#2780e3;border-color:#2780e3}.list-group-item+.list-group-item{border-top-width:0}.list-group-item+.list-group-item.active{margin-top:-1px;border-top-width:1px}.list-group-horizontal{flex-direction:row;-webkit-flex-direction:row}.list-group-horizontal>.list-group-item.active{margin-top:0}.list-group-horizontal>.list-group-item+.list-group-item{border-top-width:1px;border-left-width:0}.list-group-horizontal>.list-group-item+.list-group-item.active{margin-left:-1px;border-left-width:1px}@media(min-width: 576px){.list-group-horizontal-sm{flex-direction:row;-webkit-flex-direction:row}.list-group-horizontal-sm>.list-group-item.active{margin-top:0}.list-group-horizontal-sm>.list-group-item+.list-group-item{border-top-width:1px;border-left-width:0}.list-group-horizontal-sm>.list-group-item+.list-group-item.active{margin-left:-1px;border-left-width:1px}}@media(min-width: 768px){.list-group-horizontal-md{flex-direction:row;-webkit-flex-direction:row}.list-group-horizontal-md>.list-group-item.active{margin-top:0}.list-group-horizontal-md>.list-group-item+.list-group-item{border-top-width:1px;border-left-width:0}.list-group-horizontal-md>.list-group-item+.list-group-item.active{margin-left:-1px;border-left-width:1px}}@media(min-width: 992px){.list-group-horizontal-lg{flex-direction:row;-webkit-flex-direction:row}.list-group-horizontal-lg>.list-group-item.active{margin-top:0}.list-group-horizontal-lg>.list-group-item+.list-group-item{border-top-width:1px;border-left-width:0}.list-group-horizontal-lg>.list-group-item+.list-group-item.active{margin-left:-1px;border-left-width:1px}}@media(min-width: 1200px){.list-group-horizontal-xl{flex-direction:row;-webkit-flex-direction:row}.list-group-horizontal-xl>.list-group-item.active{margin-top:0}.list-group-horizontal-xl>.list-group-item+.list-group-item{border-top-width:1px;border-left-width:0}.list-group-horizontal-xl>.list-group-item+.list-group-item.active{margin-left:-1px;border-left-width:1px}}@media(min-width: 1400px){.list-group-horizontal-xxl{flex-direction:row;-webkit-flex-direction:row}.list-group-horizontal-xxl>.list-group-item.active{margin-top:0}.list-group-horizontal-xxl>.list-group-item+.list-group-item{border-top-width:1px;border-left-width:0}.list-group-horizontal-xxl>.list-group-item+.list-group-item.active{margin-left:-1px;border-left-width:1px}}.list-group-flush>.list-group-item{border-width:0 0 1px}.list-group-flush>.list-group-item:last-child{border-bottom-width:0}.list-group-item-default{color:#212324;background-color:#d7d8d8}.list-group-item-default.list-group-item-action:hover,.list-group-item-default.list-group-item-action:focus{color:#212324;background-color:#c2c2c2}.list-group-item-default.list-group-item-action.active{color:#fff;background-color:#212324;border-color:#212324}.list-group-item-primary{color:#174d88;background-color:#d4e6f9}.list-group-item-primary.list-group-item-action:hover,.list-group-item-primary.list-group-item-action:focus{color:#174d88;background-color:#bfcfe0}.list-group-item-primary.list-group-item-action.active{color:#fff;background-color:#174d88;border-color:#174d88}.list-group-item-secondary{color:#212324;background-color:#d7d8d8}.list-group-item-secondary.list-group-item-action:hover,.list-group-item-secondary.list-group-item-action:focus{color:#212324;background-color:#c2c2c2}.list-group-item-secondary.list-group-item-action.active{color:#fff;background-color:#212324;border-color:#212324}.list-group-item-success{color:#266d0e;background-color:#d9f0d1}.list-group-item-success.list-group-item-action:hover,.list-group-item-success.list-group-item-action:focus{color:#266d0e;background-color:#c3d8bc}.list-group-item-success.list-group-item-action.active{color:#fff;background-color:#266d0e;border-color:#266d0e}.list-group-item-info{color:#5c3270;background-color:#ebddf1}.list-group-item-info.list-group-item-action:hover,.list-group-item-info.list-group-item-action:focus{color:#5c3270;background-color:#d4c7d9}.list-group-item-info.list-group-item-action.active{color:#fff;background-color:#5c3270;border-color:#5c3270}.list-group-item-warning{color:#99460e;background-color:#ffe3d1}.list-group-item-warning.list-group-item-action:hover,.list-group-item-warning.list-group-item-action:focus{color:#99460e;background-color:#e6ccbc}.list-group-item-warning.list-group-item-action.active{color:#fff;background-color:#99460e;border-color:#99460e}.list-group-item-danger{color:#902;background-color:#ffccd7}.list-group-item-danger.list-group-item-action:hover,.list-group-item-danger.list-group-item-action:focus{color:#902;background-color:#e6b8c2}.list-group-item-danger.list-group-item-action.active{color:#fff;background-color:#902;border-color:#902}.list-group-item-light{color:#959596;background-color:#fefefe}.list-group-item-light.list-group-item-action:hover,.list-group-item-light.list-group-item-action:focus{color:#959596;background-color:#e5e5e5}.list-group-item-light.list-group-item-action.active{color:#fff;background-color:#959596;border-color:#959596}.list-group-item-dark{color:#212324;background-color:#d7d8d8}.list-group-item-dark.list-group-item-action:hover,.list-group-item-dark.list-group-item-action:focus{color:#212324;background-color:#c2c2c2}.list-group-item-dark.list-group-item-action.active{color:#fff;background-color:#212324;border-color:#212324}.btn-close{box-sizing:content-box;width:1em;height:1em;padding:.25em .25em;color:#000;background:transparent url("data:image/svg+xml,%3csvg xmlns='http://www.w3.org/2000/svg' viewBox='0 0 16 16' fill='%23000'%3e%3cpath d='M.293.293a1 1 0 011.414 0L8 6.586 14.293.293a1 1 0 111.414 1.414L9.414 8l6.293 6.293a1 1 0 01-1.414 1.414L8 9.414l-6.293 6.293a1 1 0 01-1.414-1.414L6.586 8 .293 1.707a1 1 0 010-1.414z'/%3e%3c/svg%3e") center/1em auto no-repeat;border:0;opacity:.5}.btn-close:hover{color:#000;text-decoration:none;opacity:.75}.btn-close:focus{outline:0;box-shadow:0 0 0 .25rem rgba(39,128,227,.25);opacity:1}.btn-close:disabled,.btn-close.disabled{pointer-events:none;user-select:none;-webkit-user-select:none;-moz-user-select:none;-ms-user-select:none;-o-user-select:none;opacity:.25}.btn-close-white{filter:invert(1) grayscale(100%) brightness(200%)}.toast{width:350px;max-width:100%;font-size:0.875rem;pointer-events:auto;background-color:rgba(255,255,255,.85);background-clip:padding-box;border:1px solid rgba(0,0,0,.1);box-shadow:0 .5rem 1rem rgba(0,0,0,.15)}.toast.showing{opacity:0}.toast:not(.show){display:none}.toast-container{width:max-content;width:-webkit-max-content;width:-moz-max-content;width:-ms-max-content;width:-o-max-content;max-width:100%;pointer-events:none}.toast-container>:not(:last-child){margin-bottom:.75rem}.toast-header{display:flex;display:-webkit-flex;align-items:center;-webkit-align-items:center;padding:.5rem .75rem;color:#868e96;background-color:rgba(255,255,255,.85);background-clip:padding-box;border-bottom:1px solid rgba(0,0,0,.05)}.toast-header .btn-close{margin-right:-0.375rem;margin-left:.75rem}.toast-body{padding:.75rem;word-wrap:break-word}.modal{position:fixed;top:0;left:0;z-index:1055;display:none;width:100%;height:100%;overflow-x:hidden;overflow-y:auto;outline:0}.modal-dialog{position:relative;width:auto;margin:.5rem;pointer-events:none}.modal.fade .modal-dialog{transition:transform .3s ease-out;transform:translate(0, -50px)}@media(prefers-reduced-motion: reduce){.modal.fade .modal-dialog{transition:none}}.modal.show .modal-dialog{transform:none}.modal.modal-static .modal-dialog{transform:scale(1.02)}.modal-dialog-scrollable{height:calc(100% - 1rem)}.modal-dialog-scrollable .modal-content{max-height:100%;overflow:hidden}.modal-dialog-scrollable .modal-body{overflow-y:auto}.modal-dialog-centered{display:flex;display:-webkit-flex;align-items:center;-webkit-align-items:center;min-height:calc(100% - 1rem)}.modal-content{position:relative;display:flex;display:-webkit-flex;flex-direction:column;-webkit-flex-direction:column;width:100%;pointer-events:auto;background-color:#fff;background-clip:padding-box;border:1px solid rgba(0,0,0,.2);outline:0}.modal-backdrop{position:fixed;top:0;left:0;z-index:1050;width:100vw;height:100vh;background-color:#000}.modal-backdrop.fade{opacity:0}.modal-backdrop.show{opacity:.5}.modal-header{display:flex;display:-webkit-flex;flex-shrink:0;-webkit-flex-shrink:0;align-items:center;-webkit-align-items:center;justify-content:space-between;-webkit-justify-content:space-between;padding:1rem 1rem;border-bottom:1px solid #dee2e6}.modal-header .btn-close{padding:.5rem .5rem;margin:-0.5rem -0.5rem -0.5rem auto}.modal-title{margin-bottom:0;line-height:1.5}.modal-body{position:relative;flex:1 1 auto;-webkit-flex:1 1 auto;padding:1rem}.modal-footer{display:flex;display:-webkit-flex;flex-wrap:wrap;-webkit-flex-wrap:wrap;flex-shrink:0;-webkit-flex-shrink:0;align-items:center;-webkit-align-items:center;justify-content:flex-end;-webkit-justify-content:flex-end;padding:.75rem;border-top:1px solid #dee2e6}.modal-footer>*{margin:.25rem}@media(min-width: 576px){.modal-dialog{max-width:500px;margin:1.75rem auto}.modal-dialog-scrollable{height:calc(100% - 3.5rem)}.modal-dialog-centered{min-height:calc(100% - 3.5rem)}.modal-sm{max-width:300px}}@media(min-width: 992px){.modal-lg,.modal-xl{max-width:800px}}@media(min-width: 1200px){.modal-xl{max-width:1140px}}.modal-fullscreen{width:100vw;max-width:none;height:100%;margin:0}.modal-fullscreen .modal-content{height:100%;border:0}.modal-fullscreen .modal-body{overflow-y:auto}@media(max-width: 575.98px){.modal-fullscreen-sm-down{width:100vw;max-width:none;height:100%;margin:0}.modal-fullscreen-sm-down .modal-content{height:100%;border:0}.modal-fullscreen-sm-down .modal-body{overflow-y:auto}}@media(max-width: 767.98px){.modal-fullscreen-md-down{width:100vw;max-width:none;height:100%;margin:0}.modal-fullscreen-md-down .modal-content{height:100%;border:0}.modal-fullscreen-md-down .modal-body{overflow-y:auto}}@media(max-width: 991.98px){.modal-fullscreen-lg-down{width:100vw;max-width:none;height:100%;margin:0}.modal-fullscreen-lg-down .modal-content{height:100%;border:0}.modal-fullscreen-lg-down .modal-body{overflow-y:auto}}@media(max-width: 1199.98px){.modal-fullscreen-xl-down{width:100vw;max-width:none;height:100%;margin:0}.modal-fullscreen-xl-down .modal-content{height:100%;border:0}.modal-fullscreen-xl-down .modal-body{overflow-y:auto}}@media(max-width: 1399.98px){.modal-fullscreen-xxl-down{width:100vw;max-width:none;height:100%;margin:0}.modal-fullscreen-xxl-down .modal-content{height:100%;border:0}.modal-fullscreen-xxl-down .modal-body{overflow-y:auto}}.tooltip{position:absolute;z-index:1080;display:block;margin:0;font-family:var(--bs-font-sans-serif);font-style:normal;font-weight:400;line-height:1.5;text-align:left;text-align:start;text-decoration:none;text-shadow:none;text-transform:none;letter-spacing:normal;word-break:normal;word-spacing:normal;white-space:normal;line-break:auto;font-size:0.875rem;word-wrap:break-word;opacity:0}.tooltip.show{opacity:.9}.tooltip .tooltip-arrow{position:absolute;display:block;width:.8rem;height:.4rem}.tooltip .tooltip-arrow::before{position:absolute;content:"";border-color:transparent;border-style:solid}.bs-tooltip-top,.bs-tooltip-auto[data-popper-placement^=top]{padding:.4rem 0}.bs-tooltip-top .tooltip-arrow,.bs-tooltip-auto[data-popper-placement^=top] .tooltip-arrow{bottom:0}.bs-tooltip-top .tooltip-arrow::before,.bs-tooltip-auto[data-popper-placement^=top] .tooltip-arrow::before{top:-1px;border-width:.4rem .4rem 0;border-top-color:#000}.bs-tooltip-end,.bs-tooltip-auto[data-popper-placement^=right]{padding:0 .4rem}.bs-tooltip-end .tooltip-arrow,.bs-tooltip-auto[data-popper-placement^=right] .tooltip-arrow{left:0;width:.4rem;height:.8rem}.bs-tooltip-end .tooltip-arrow::before,.bs-tooltip-auto[data-popper-placement^=right] .tooltip-arrow::before{right:-1px;border-width:.4rem .4rem .4rem 0;border-right-color:#000}.bs-tooltip-bottom,.bs-tooltip-auto[data-popper-placement^=bottom]{padding:.4rem 0}.bs-tooltip-bottom .tooltip-arrow,.bs-tooltip-auto[data-popper-placement^=bottom] .tooltip-arrow{top:0}.bs-tooltip-bottom .tooltip-arrow::before,.bs-tooltip-auto[data-popper-placement^=bottom] .tooltip-arrow::before{bottom:-1px;border-width:0 .4rem .4rem;border-bottom-color:#000}.bs-tooltip-start,.bs-tooltip-auto[data-popper-placement^=left]{padding:0 .4rem}.bs-tooltip-start .tooltip-arrow,.bs-tooltip-auto[data-popper-placement^=left] .tooltip-arrow{right:0;width:.4rem;height:.8rem}.bs-tooltip-start .tooltip-arrow::before,.bs-tooltip-auto[data-popper-placement^=left] .tooltip-arrow::before{left:-1px;border-width:.4rem 0 .4rem .4rem;border-left-color:#000}.tooltip-inner{max-width:200px;padding:.25rem .5rem;color:#fff;text-align:center;background-color:#000}.popover{position:absolute;top:0;left:0 /* rtl:ignore */;z-index:1070;display:block;max-width:276px;font-family:var(--bs-font-sans-serif);font-style:normal;font-weight:400;line-height:1.5;text-align:left;text-align:start;text-decoration:none;text-shadow:none;text-transform:none;letter-spacing:normal;word-break:normal;word-spacing:normal;white-space:normal;line-break:auto;font-size:0.875rem;word-wrap:break-word;background-color:#fff;background-clip:padding-box;border:1px solid rgba(0,0,0,.2)}.popover .popover-arrow{position:absolute;display:block;width:1rem;height:.5rem}.popover .popover-arrow::before,.popover .popover-arrow::after{position:absolute;display:block;content:"";border-color:transparent;border-style:solid}.bs-popover-top>.popover-arrow,.bs-popover-auto[data-popper-placement^=top]>.popover-arrow{bottom:calc(-0.5rem - 1px)}.bs-popover-top>.popover-arrow::before,.bs-popover-auto[data-popper-placement^=top]>.popover-arrow::before{bottom:0;border-width:.5rem .5rem 0;border-top-color:rgba(0,0,0,.25)}.bs-popover-top>.popover-arrow::after,.bs-popover-auto[data-popper-placement^=top]>.popover-arrow::after{bottom:1px;border-width:.5rem .5rem 0;border-top-color:#fff}.bs-popover-end>.popover-arrow,.bs-popover-auto[data-popper-placement^=right]>.popover-arrow{left:calc(-0.5rem - 1px);width:.5rem;height:1rem}.bs-popover-end>.popover-arrow::before,.bs-popover-auto[data-popper-placement^=right]>.popover-arrow::before{left:0;border-width:.5rem .5rem .5rem 0;border-right-color:rgba(0,0,0,.25)}.bs-popover-end>.popover-arrow::after,.bs-popover-auto[data-popper-placement^=right]>.popover-arrow::after{left:1px;border-width:.5rem .5rem .5rem 0;border-right-color:#fff}.bs-popover-bottom>.popover-arrow,.bs-popover-auto[data-popper-placement^=bottom]>.popover-arrow{top:calc(-0.5rem - 1px)}.bs-popover-bottom>.popover-arrow::before,.bs-popover-auto[data-popper-placement^=bottom]>.popover-arrow::before{top:0;border-width:0 .5rem .5rem .5rem;border-bottom-color:rgba(0,0,0,.25)}.bs-popover-bottom>.popover-arrow::after,.bs-popover-auto[data-popper-placement^=bottom]>.popover-arrow::after{top:1px;border-width:0 .5rem .5rem .5rem;border-bottom-color:#fff}.bs-popover-bottom .popover-header::before,.bs-popover-auto[data-popper-placement^=bottom] .popover-header::before{position:absolute;top:0;left:50%;display:block;width:1rem;margin-left:-0.5rem;content:"";border-bottom:1px solid #f0f0f0}.bs-popover-start>.popover-arrow,.bs-popover-auto[data-popper-placement^=left]>.popover-arrow{right:calc(-0.5rem - 1px);width:.5rem;height:1rem}.bs-popover-start>.popover-arrow::before,.bs-popover-auto[data-popper-placement^=left]>.popover-arrow::before{right:0;border-width:.5rem 0 .5rem .5rem;border-left-color:rgba(0,0,0,.25)}.bs-popover-start>.popover-arrow::after,.bs-popover-auto[data-popper-placement^=left]>.popover-arrow::after{right:1px;border-width:.5rem 0 .5rem .5rem;border-left-color:#fff}.popover-header{padding:.5rem 1rem;margin-bottom:0;font-size:1rem;background-color:#f0f0f0;border-bottom:1px solid rgba(0,0,0,.2)}.popover-header:empty{display:none}.popover-body{padding:1rem 1rem;color:#373a3c}.carousel{position:relative}.carousel.pointer-event{touch-action:pan-y;-webkit-touch-action:pan-y;-moz-touch-action:pan-y;-ms-touch-action:pan-y;-o-touch-action:pan-y}.carousel-inner{position:relative;width:100%;overflow:hidden}.carousel-inner::after{display:block;clear:both;content:""}.carousel-item{position:relative;display:none;float:left;width:100%;margin-right:-100%;backface-visibility:hidden;-webkit-backface-visibility:hidden;-moz-backface-visibility:hidden;-ms-backface-visibility:hidden;-o-backface-visibility:hidden;transition:transform .6s ease-in-out}@media(prefers-reduced-motion: reduce){.carousel-item{transition:none}}.carousel-item.active,.carousel-item-next,.carousel-item-prev{display:block}.carousel-item-next:not(.carousel-item-start),.active.carousel-item-end{transform:translateX(100%)}.carousel-item-prev:not(.carousel-item-end),.active.carousel-item-start{transform:translateX(-100%)}.carousel-fade .carousel-item{opacity:0;transition-property:opacity;transform:none}.carousel-fade .carousel-item.active,.carousel-fade .carousel-item-next.carousel-item-start,.carousel-fade .carousel-item-prev.carousel-item-end{z-index:1;opacity:1}.carousel-fade .active.carousel-item-start,.carousel-fade .active.carousel-item-end{z-index:0;opacity:0;transition:opacity 0s .6s}@media(prefers-reduced-motion: reduce){.carousel-fade .active.carousel-item-start,.carousel-fade .active.carousel-item-end{transition:none}}.carousel-control-prev,.carousel-control-next{position:absolute;top:0;bottom:0;z-index:1;display:flex;display:-webkit-flex;align-items:center;-webkit-align-items:center;justify-content:center;-webkit-justify-content:center;width:15%;padding:0;color:#fff;text-align:center;background:none;border:0;opacity:.5;transition:opacity .15s ease}@media(prefers-reduced-motion: reduce){.carousel-control-prev,.carousel-control-next{transition:none}}.carousel-control-prev:hover,.carousel-control-prev:focus,.carousel-control-next:hover,.carousel-control-next:focus{color:#fff;text-decoration:none;outline:0;opacity:.9}.carousel-control-prev{left:0}.carousel-control-next{right:0}.carousel-control-prev-icon,.carousel-control-next-icon{display:inline-block;width:2rem;height:2rem;background-repeat:no-repeat;background-position:50%;background-size:100% 100%}.carousel-control-prev-icon{background-image:url("data:image/svg+xml,%3csvg xmlns='http://www.w3.org/2000/svg' viewBox='0 0 16 16' fill='%23fff'%3e%3cpath d='M11.354 1.646a.5.5 0 0 1 0 .708L5.707 8l5.647 5.646a.5.5 0 0 1-.708.708l-6-6a.5.5 0 0 1 0-.708l6-6a.5.5 0 0 1 .708 0z'/%3e%3c/svg%3e")}.carousel-control-next-icon{background-image:url("data:image/svg+xml,%3csvg xmlns='http://www.w3.org/2000/svg' viewBox='0 0 16 16' fill='%23fff'%3e%3cpath d='M4.646 1.646a.5.5 0 0 1 .708 0l6 6a.5.5 0 0 1 0 .708l-6 6a.5.5 0 0 1-.708-.708L10.293 8 4.646 2.354a.5.5 0 0 1 0-.708z'/%3e%3c/svg%3e")}.carousel-indicators{position:absolute;right:0;bottom:0;left:0;z-index:2;display:flex;display:-webkit-flex;justify-content:center;-webkit-justify-content:center;padding:0;margin-right:15%;margin-bottom:1rem;margin-left:15%;list-style:none}.carousel-indicators [data-bs-target]{box-sizing:content-box;flex:0 1 auto;-webkit-flex:0 1 auto;width:30px;height:3px;padding:0;margin-right:3px;margin-left:3px;text-indent:-999px;cursor:pointer;background-color:#fff;background-clip:padding-box;border:0;border-top:10px solid transparent;border-bottom:10px solid transparent;opacity:.5;transition:opacity .6s ease}@media(prefers-reduced-motion: reduce){.carousel-indicators [data-bs-target]{transition:none}}.carousel-indicators .active{opacity:1}.carousel-caption{position:absolute;right:15%;bottom:1.25rem;left:15%;padding-top:1.25rem;padding-bottom:1.25rem;color:#fff;text-align:center}.carousel-dark .carousel-control-prev-icon,.carousel-dark .carousel-control-next-icon{filter:invert(1) grayscale(100)}.carousel-dark .carousel-indicators [data-bs-target]{background-color:#000}.carousel-dark .carousel-caption{color:#000}@keyframes spinner-border{to{transform:rotate(360deg) /* rtl:ignore */}}.spinner-border{display:inline-block;width:2rem;height:2rem;vertical-align:-0.125em;border:.25em solid currentColor;border-right-color:transparent;border-radius:50%;animation:.75s linear infinite spinner-border}.spinner-border-sm{width:1rem;height:1rem;border-width:.2em}@keyframes spinner-grow{0%{transform:scale(0)}50%{opacity:1;transform:none}}.spinner-grow{display:inline-block;width:2rem;height:2rem;vertical-align:-0.125em;background-color:currentColor;border-radius:50%;opacity:0;animation:.75s linear infinite spinner-grow}.spinner-grow-sm{width:1rem;height:1rem}@media(prefers-reduced-motion: reduce){.spinner-border,.spinner-grow{animation-duration:1.5s;-webkit-animation-duration:1.5s;-moz-animation-duration:1.5s;-ms-animation-duration:1.5s;-o-animation-duration:1.5s}}.offcanvas{position:fixed;bottom:0;z-index:1045;display:flex;display:-webkit-flex;flex-direction:column;-webkit-flex-direction:column;max-width:100%;visibility:hidden;background-color:#fff;background-clip:padding-box;outline:0;transition:transform .3s ease-in-out}@media(prefers-reduced-motion: reduce){.offcanvas{transition:none}}.offcanvas-backdrop{position:fixed;top:0;left:0;z-index:1040;width:100vw;height:100vh;background-color:#000}.offcanvas-backdrop.fade{opacity:0}.offcanvas-backdrop.show{opacity:.5}.offcanvas-header{display:flex;display:-webkit-flex;align-items:center;-webkit-align-items:center;justify-content:space-between;-webkit-justify-content:space-between;padding:1rem 1rem}.offcanvas-header .btn-close{padding:.5rem .5rem;margin-top:-0.5rem;margin-right:-0.5rem;margin-bottom:-0.5rem}.offcanvas-title{margin-bottom:0;line-height:1.5}.offcanvas-body{flex-grow:1;-webkit-flex-grow:1;padding:1rem 1rem;overflow-y:auto}.offcanvas-start{top:0;left:0;width:400px;border-right:1px solid rgba(0,0,0,.2);transform:translateX(-100%)}.offcanvas-end{top:0;right:0;width:400px;border-left:1px solid rgba(0,0,0,.2);transform:translateX(100%)}.offcanvas-top{top:0;right:0;left:0;height:30vh;max-height:100%;border-bottom:1px solid rgba(0,0,0,.2);transform:translateY(-100%)}.offcanvas-bottom{right:0;left:0;height:30vh;max-height:100%;border-top:1px solid rgba(0,0,0,.2);transform:translateY(100%)}.offcanvas.show{transform:none}.placeholder{display:inline-block;min-height:1em;vertical-align:middle;cursor:wait;background-color:currentColor;opacity:.5}.placeholder.btn::before{display:inline-block;content:""}.placeholder-xs{min-height:.6em}.placeholder-sm{min-height:.8em}.placeholder-lg{min-height:1.2em}.placeholder-glow .placeholder{animation:placeholder-glow 2s ease-in-out infinite}@keyframes placeholder-glow{50%{opacity:.2}}.placeholder-wave{mask-image:linear-gradient(130deg, #000 55%, rgba(0, 0, 0, 0.8) 75%, #000 95%);-webkit-mask-image:linear-gradient(130deg, #000 55%, rgba(0, 0, 0, 0.8) 75%, #000 95%);mask-size:200% 100%;-webkit-mask-size:200% 100%;animation:placeholder-wave 2s linear infinite}@keyframes placeholder-wave{100%{mask-position:-200% 0%;-webkit-mask-position:-200% 0%}}.clearfix::after{display:block;clear:both;content:""}.link-default{color:#373a3c}.link-default:hover,.link-default:focus{color:#2c2e30}.link-primary{color:#2780e3}.link-primary:hover,.link-primary:focus{color:#1f66b6}.link-secondary{color:#373a3c}.link-secondary:hover,.link-secondary:focus{color:#2c2e30}.link-success{color:#3fb618}.link-success:hover,.link-success:focus{color:#329213}.link-info{color:#9954bb}.link-info:hover,.link-info:focus{color:#7a4396}.link-warning{color:#ff7518}.link-warning:hover,.link-warning:focus{color:#cc5e13}.link-danger{color:#ff0039}.link-danger:hover,.link-danger:focus{color:#cc002e}.link-light{color:#f8f9fa}.link-light:hover,.link-light:focus{color:#f9fafb}.link-dark{color:#373a3c}.link-dark:hover,.link-dark:focus{color:#2c2e30}.ratio{position:relative;width:100%}.ratio::before{display:block;padding-top:var(--bs-aspect-ratio);content:""}.ratio>*{position:absolute;top:0;left:0;width:100%;height:100%}.ratio-1x1{--bs-aspect-ratio: 100%}.ratio-4x3{--bs-aspect-ratio: calc(3 / 4 * 100%)}.ratio-16x9{--bs-aspect-ratio: calc(9 / 16 * 100%)}.ratio-21x9{--bs-aspect-ratio: calc(9 / 21 * 100%)}.fixed-top{position:fixed;top:0;right:0;left:0;z-index:1030}.fixed-bottom{position:fixed;right:0;bottom:0;left:0;z-index:1030}.sticky-top{position:sticky;top:0;z-index:1020}@media(min-width: 576px){.sticky-sm-top{position:sticky;top:0;z-index:1020}}@media(min-width: 768px){.sticky-md-top{position:sticky;top:0;z-index:1020}}@media(min-width: 992px){.sticky-lg-top{position:sticky;top:0;z-index:1020}}@media(min-width: 1200px){.sticky-xl-top{position:sticky;top:0;z-index:1020}}@media(min-width: 1400px){.sticky-xxl-top{position:sticky;top:0;z-index:1020}}.hstack{display:flex;display:-webkit-flex;flex-direction:row;-webkit-flex-direction:row;align-items:center;-webkit-align-items:center;align-self:stretch;-webkit-align-self:stretch}.vstack{display:flex;display:-webkit-flex;flex:1 1 auto;-webkit-flex:1 1 auto;flex-direction:column;-webkit-flex-direction:column;align-self:stretch;-webkit-align-self:stretch}.visually-hidden,.visually-hidden-focusable:not(:focus):not(:focus-within){position:absolute !important;width:1px !important;height:1px !important;padding:0 !important;margin:-1px !important;overflow:hidden !important;clip:rect(0, 0, 0, 0) !important;white-space:nowrap !important;border:0 !important}.stretched-link::after{position:absolute;top:0;right:0;bottom:0;left:0;z-index:1;content:""}.text-truncate{overflow:hidden;text-overflow:ellipsis;white-space:nowrap}.vr{display:inline-block;align-self:stretch;-webkit-align-self:stretch;width:1px;min-height:1em;background-color:currentColor;opacity:.25}.align-baseline{vertical-align:baseline !important}.align-top{vertical-align:top !important}.align-middle{vertical-align:middle !important}.align-bottom{vertical-align:bottom !important}.align-text-bottom{vertical-align:text-bottom !important}.align-text-top{vertical-align:text-top !important}.float-start{float:left !important}.float-end{float:right !important}.float-none{float:none !important}.opacity-0{opacity:0 !important}.opacity-25{opacity:.25 !important}.opacity-50{opacity:.5 !important}.opacity-75{opacity:.75 !important}.opacity-100{opacity:1 !important}.overflow-auto{overflow:auto !important}.overflow-hidden{overflow:hidden !important}.overflow-visible{overflow:visible !important}.overflow-scroll{overflow:scroll !important}.d-inline{display:inline !important}.d-inline-block{display:inline-block !important}.d-block{display:block !important}.d-grid{display:grid !important}.d-table{display:table !important}.d-table-row{display:table-row !important}.d-table-cell{display:table-cell !important}.d-flex{display:flex !important}.d-inline-flex{display:inline-flex !important}.d-none{display:none !important}.shadow{box-shadow:0 .5rem 1rem rgba(0,0,0,.15) !important}.shadow-sm{box-shadow:0 .125rem .25rem rgba(0,0,0,.075) !important}.shadow-lg{box-shadow:0 1rem 3rem rgba(0,0,0,.175) !important}.shadow-none{box-shadow:none !important}.position-static{position:static !important}.position-relative{position:relative !important}.position-absolute{position:absolute !important}.position-fixed{position:fixed !important}.position-sticky{position:sticky !important}.top-0{top:0 !important}.top-50{top:50% !important}.top-100{top:100% !important}.bottom-0{bottom:0 !important}.bottom-50{bottom:50% !important}.bottom-100{bottom:100% !important}.start-0{left:0 !important}.start-50{left:50% !important}.start-100{left:100% !important}.end-0{right:0 !important}.end-50{right:50% !important}.end-100{right:100% !important}.translate-middle{transform:translate(-50%, -50%) !important}.translate-middle-x{transform:translateX(-50%) !important}.translate-middle-y{transform:translateY(-50%) !important}.border{border:1px solid #dee2e6 !important}.border-0{border:0 !important}.border-top{border-top:1px solid #dee2e6 !important}.border-top-0{border-top:0 !important}.border-end{border-right:1px solid #dee2e6 !important}.border-end-0{border-right:0 !important}.border-bottom{border-bottom:1px solid #dee2e6 !important}.border-bottom-0{border-bottom:0 !important}.border-start{border-left:1px solid #dee2e6 !important}.border-start-0{border-left:0 !important}.border-default{border-color:#373a3c !important}.border-primary{border-color:#2780e3 !important}.border-secondary{border-color:#373a3c !important}.border-success{border-color:#3fb618 !important}.border-info{border-color:#9954bb !important}.border-warning{border-color:#ff7518 !important}.border-danger{border-color:#ff0039 !important}.border-light{border-color:#f8f9fa !important}.border-dark{border-color:#373a3c !important}.border-white{border-color:#fff !important}.border-1{border-width:1px !important}.border-2{border-width:2px !important}.border-3{border-width:3px !important}.border-4{border-width:4px !important}.border-5{border-width:5px !important}.w-25{width:25% !important}.w-50{width:50% !important}.w-75{width:75% !important}.w-100{width:100% !important}.w-auto{width:auto !important}.mw-100{max-width:100% !important}.vw-100{width:100vw !important}.min-vw-100{min-width:100vw !important}.h-25{height:25% !important}.h-50{height:50% !important}.h-75{height:75% !important}.h-100{height:100% !important}.h-auto{height:auto !important}.mh-100{max-height:100% !important}.vh-100{height:100vh !important}.min-vh-100{min-height:100vh !important}.flex-fill{flex:1 1 auto !important}.flex-row{flex-direction:row !important}.flex-column{flex-direction:column !important}.flex-row-reverse{flex-direction:row-reverse !important}.flex-column-reverse{flex-direction:column-reverse !important}.flex-grow-0{flex-grow:0 !important}.flex-grow-1{flex-grow:1 !important}.flex-shrink-0{flex-shrink:0 !important}.flex-shrink-1{flex-shrink:1 !important}.flex-wrap{flex-wrap:wrap !important}.flex-nowrap{flex-wrap:nowrap !important}.flex-wrap-reverse{flex-wrap:wrap-reverse !important}.gap-0{gap:0 !important}.gap-1{gap:.25rem !important}.gap-2{gap:.5rem !important}.gap-3{gap:1rem !important}.gap-4{gap:1.5rem !important}.gap-5{gap:3rem !important}.justify-content-start{justify-content:flex-start !important}.justify-content-end{justify-content:flex-end !important}.justify-content-center{justify-content:center !important}.justify-content-between{justify-content:space-between !important}.justify-content-around{justify-content:space-around !important}.justify-content-evenly{justify-content:space-evenly !important}.align-items-start{align-items:flex-start !important}.align-items-end{align-items:flex-end !important}.align-items-center{align-items:center !important}.align-items-baseline{align-items:baseline !important}.align-items-stretch{align-items:stretch !important}.align-content-start{align-content:flex-start !important}.align-content-end{align-content:flex-end !important}.align-content-center{align-content:center !important}.align-content-between{align-content:space-between !important}.align-content-around{align-content:space-around !important}.align-content-stretch{align-content:stretch !important}.align-self-auto{align-self:auto !important}.align-self-start{align-self:flex-start !important}.align-self-end{align-self:flex-end !important}.align-self-center{align-self:center !important}.align-self-baseline{align-self:baseline !important}.align-self-stretch{align-self:stretch !important}.order-first{order:-1 !important}.order-0{order:0 !important}.order-1{order:1 !important}.order-2{order:2 !important}.order-3{order:3 !important}.order-4{order:4 !important}.order-5{order:5 !important}.order-last{order:6 !important}.m-0{margin:0 !important}.m-1{margin:.25rem !important}.m-2{margin:.5rem !important}.m-3{margin:1rem !important}.m-4{margin:1.5rem !important}.m-5{margin:3rem !important}.m-auto{margin:auto !important}.mx-0{margin-right:0 !important;margin-left:0 !important}.mx-1{margin-right:.25rem !important;margin-left:.25rem !important}.mx-2{margin-right:.5rem !important;margin-left:.5rem !important}.mx-3{margin-right:1rem !important;margin-left:1rem !important}.mx-4{margin-right:1.5rem !important;margin-left:1.5rem !important}.mx-5{margin-right:3rem !important;margin-left:3rem !important}.mx-auto{margin-right:auto !important;margin-left:auto !important}.my-0{margin-top:0 !important;margin-bottom:0 !important}.my-1{margin-top:.25rem !important;margin-bottom:.25rem !important}.my-2{margin-top:.5rem !important;margin-bottom:.5rem !important}.my-3{margin-top:1rem !important;margin-bottom:1rem !important}.my-4{margin-top:1.5rem !important;margin-bottom:1.5rem !important}.my-5{margin-top:3rem !important;margin-bottom:3rem !important}.my-auto{margin-top:auto !important;margin-bottom:auto !important}.mt-0{margin-top:0 !important}.mt-1{margin-top:.25rem !important}.mt-2{margin-top:.5rem !important}.mt-3{margin-top:1rem !important}.mt-4{margin-top:1.5rem !important}.mt-5{margin-top:3rem !important}.mt-auto{margin-top:auto !important}.me-0{margin-right:0 !important}.me-1{margin-right:.25rem !important}.me-2{margin-right:.5rem !important}.me-3{margin-right:1rem !important}.me-4{margin-right:1.5rem !important}.me-5{margin-right:3rem !important}.me-auto{margin-right:auto !important}.mb-0{margin-bottom:0 !important}.mb-1{margin-bottom:.25rem !important}.mb-2{margin-bottom:.5rem !important}.mb-3{margin-bottom:1rem !important}.mb-4{margin-bottom:1.5rem !important}.mb-5{margin-bottom:3rem !important}.mb-auto{margin-bottom:auto !important}.ms-0{margin-left:0 !important}.ms-1{margin-left:.25rem !important}.ms-2{margin-left:.5rem !important}.ms-3{margin-left:1rem !important}.ms-4{margin-left:1.5rem !important}.ms-5{margin-left:3rem !important}.ms-auto{margin-left:auto !important}.p-0{padding:0 !important}.p-1{padding:.25rem !important}.p-2{padding:.5rem !important}.p-3{padding:1rem !important}.p-4{padding:1.5rem !important}.p-5{padding:3rem !important}.px-0{padding-right:0 !important;padding-left:0 !important}.px-1{padding-right:.25rem !important;padding-left:.25rem !important}.px-2{padding-right:.5rem !important;padding-left:.5rem !important}.px-3{padding-right:1rem !important;padding-left:1rem !important}.px-4{padding-right:1.5rem !important;padding-left:1.5rem !important}.px-5{padding-right:3rem !important;padding-left:3rem !important}.py-0{padding-top:0 !important;padding-bottom:0 !important}.py-1{padding-top:.25rem !important;padding-bottom:.25rem !important}.py-2{padding-top:.5rem !important;padding-bottom:.5rem !important}.py-3{padding-top:1rem !important;padding-bottom:1rem !important}.py-4{padding-top:1.5rem !important;padding-bottom:1.5rem !important}.py-5{padding-top:3rem !important;padding-bottom:3rem !important}.pt-0{padding-top:0 !important}.pt-1{padding-top:.25rem !important}.pt-2{padding-top:.5rem !important}.pt-3{padding-top:1rem !important}.pt-4{padding-top:1.5rem !important}.pt-5{padding-top:3rem !important}.pe-0{padding-right:0 !important}.pe-1{padding-right:.25rem !important}.pe-2{padding-right:.5rem !important}.pe-3{padding-right:1rem !important}.pe-4{padding-right:1.5rem !important}.pe-5{padding-right:3rem !important}.pb-0{padding-bottom:0 !important}.pb-1{padding-bottom:.25rem !important}.pb-2{padding-bottom:.5rem !important}.pb-3{padding-bottom:1rem !important}.pb-4{padding-bottom:1.5rem !important}.pb-5{padding-bottom:3rem !important}.ps-0{padding-left:0 !important}.ps-1{padding-left:.25rem !important}.ps-2{padding-left:.5rem !important}.ps-3{padding-left:1rem !important}.ps-4{padding-left:1.5rem !important}.ps-5{padding-left:3rem !important}.font-monospace{font-family:var(--bs-font-monospace) !important}.fs-1{font-size:calc(1.345rem + 1.14vw) !important}.fs-2{font-size:calc(1.3rem + 0.6vw) !important}.fs-3{font-size:calc(1.275rem + 0.3vw) !important}.fs-4{font-size:1.25rem !important}.fs-5{font-size:1.1rem !important}.fs-6{font-size:1rem !important}.fst-italic{font-style:italic !important}.fst-normal{font-style:normal !important}.fw-light{font-weight:300 !important}.fw-lighter{font-weight:lighter !important}.fw-normal{font-weight:400 !important}.fw-bold{font-weight:700 !important}.fw-bolder{font-weight:bolder !important}.lh-1{line-height:1 !important}.lh-sm{line-height:1.25 !important}.lh-base{line-height:1.5 !important}.lh-lg{line-height:2 !important}.text-start{text-align:left !important}.text-end{text-align:right !important}.text-center{text-align:center !important}.text-decoration-none{text-decoration:none !important}.text-decoration-underline{text-decoration:underline !important}.text-decoration-line-through{text-decoration:line-through !important}.text-lowercase{text-transform:lowercase !important}.text-uppercase{text-transform:uppercase !important}.text-capitalize{text-transform:capitalize !important}.text-wrap{white-space:normal !important}.text-nowrap{white-space:nowrap !important}.text-break{word-wrap:break-word !important;word-break:break-word !important}.text-default{--bs-text-opacity: 1;color:rgba(var(--bs-default-rgb), var(--bs-text-opacity)) !important}.text-primary{--bs-text-opacity: 1;color:rgba(var(--bs-primary-rgb), var(--bs-text-opacity)) !important}.text-secondary{--bs-text-opacity: 1;color:rgba(var(--bs-secondary-rgb), var(--bs-text-opacity)) !important}.text-success{--bs-text-opacity: 1;color:rgba(var(--bs-success-rgb), var(--bs-text-opacity)) !important}.text-info{--bs-text-opacity: 1;color:rgba(var(--bs-info-rgb), var(--bs-text-opacity)) !important}.text-warning{--bs-text-opacity: 1;color:rgba(var(--bs-warning-rgb), var(--bs-text-opacity)) !important}.text-danger{--bs-text-opacity: 1;color:rgba(var(--bs-danger-rgb), var(--bs-text-opacity)) !important}.text-light{--bs-text-opacity: 1;color:rgba(var(--bs-light-rgb), var(--bs-text-opacity)) !important}.text-dark{--bs-text-opacity: 1;color:rgba(var(--bs-dark-rgb), var(--bs-text-opacity)) !important}.text-black{--bs-text-opacity: 1;color:rgba(var(--bs-black-rgb), var(--bs-text-opacity)) !important}.text-white{--bs-text-opacity: 1;color:rgba(var(--bs-white-rgb), var(--bs-text-opacity)) !important}.text-body{--bs-text-opacity: 1;color:rgba(var(--bs-body-color-rgb), var(--bs-text-opacity)) !important}.text-muted{--bs-text-opacity: 1;color:#868e96 !important}.text-black-50{--bs-text-opacity: 1;color:rgba(0,0,0,.5) !important}.text-white-50{--bs-text-opacity: 1;color:rgba(255,255,255,.5) !important}.text-reset{--bs-text-opacity: 1;color:inherit !important}.text-opacity-25{--bs-text-opacity: 0.25}.text-opacity-50{--bs-text-opacity: 0.5}.text-opacity-75{--bs-text-opacity: 0.75}.text-opacity-100{--bs-text-opacity: 1}.bg-default{--bs-bg-opacity: 1;background-color:rgba(var(--bs-default-rgb), var(--bs-bg-opacity)) !important}.bg-primary{--bs-bg-opacity: 1;background-color:rgba(var(--bs-primary-rgb), var(--bs-bg-opacity)) !important}.bg-secondary{--bs-bg-opacity: 1;background-color:rgba(var(--bs-secondary-rgb), var(--bs-bg-opacity)) !important}.bg-success{--bs-bg-opacity: 1;background-color:rgba(var(--bs-success-rgb), var(--bs-bg-opacity)) !important}.bg-info{--bs-bg-opacity: 1;background-color:rgba(var(--bs-info-rgb), var(--bs-bg-opacity)) !important}.bg-warning{--bs-bg-opacity: 1;background-color:rgba(var(--bs-warning-rgb), var(--bs-bg-opacity)) !important}.bg-danger{--bs-bg-opacity: 1;background-color:rgba(var(--bs-danger-rgb), var(--bs-bg-opacity)) !important}.bg-light{--bs-bg-opacity: 1;background-color:rgba(var(--bs-light-rgb), var(--bs-bg-opacity)) !important}.bg-dark{--bs-bg-opacity: 1;background-color:rgba(var(--bs-dark-rgb), var(--bs-bg-opacity)) !important}.bg-black{--bs-bg-opacity: 1;background-color:rgba(var(--bs-black-rgb), var(--bs-bg-opacity)) !important}.bg-white{--bs-bg-opacity: 1;background-color:rgba(var(--bs-white-rgb), var(--bs-bg-opacity)) !important}.bg-body{--bs-bg-opacity: 1;background-color:rgba(var(--bs-body-bg-rgb), var(--bs-bg-opacity)) !important}.bg-transparent{--bs-bg-opacity: 1;background-color:transparent !important}.bg-opacity-10{--bs-bg-opacity: 0.1}.bg-opacity-25{--bs-bg-opacity: 0.25}.bg-opacity-50{--bs-bg-opacity: 0.5}.bg-opacity-75{--bs-bg-opacity: 0.75}.bg-opacity-100{--bs-bg-opacity: 1}.bg-gradient{background-image:var(--bs-gradient) !important}.user-select-all{user-select:all !important}.user-select-auto{user-select:auto !important}.user-select-none{user-select:none !important}.pe-none{pointer-events:none !important}.pe-auto{pointer-events:auto !important}.rounded{border-radius:.25rem !important}.rounded-0{border-radius:0 !important}.rounded-1{border-radius:.2rem !important}.rounded-2{border-radius:.25rem !important}.rounded-3{border-radius:.3rem !important}.rounded-circle{border-radius:50% !important}.rounded-pill{border-radius:50rem !important}.rounded-top{border-top-left-radius:.25rem !important;border-top-right-radius:.25rem !important}.rounded-end{border-top-right-radius:.25rem !important;border-bottom-right-radius:.25rem !important}.rounded-bottom{border-bottom-right-radius:.25rem !important;border-bottom-left-radius:.25rem !important}.rounded-start{border-bottom-left-radius:.25rem !important;border-top-left-radius:.25rem !important}.visible{visibility:visible !important}.invisible{visibility:hidden !important}@media(min-width: 576px){.float-sm-start{float:left !important}.float-sm-end{float:right !important}.float-sm-none{float:none !important}.d-sm-inline{display:inline !important}.d-sm-inline-block{display:inline-block !important}.d-sm-block{display:block !important}.d-sm-grid{display:grid !important}.d-sm-table{display:table !important}.d-sm-table-row{display:table-row !important}.d-sm-table-cell{display:table-cell !important}.d-sm-flex{display:flex !important}.d-sm-inline-flex{display:inline-flex !important}.d-sm-none{display:none !important}.flex-sm-fill{flex:1 1 auto !important}.flex-sm-row{flex-direction:row !important}.flex-sm-column{flex-direction:column !important}.flex-sm-row-reverse{flex-direction:row-reverse !important}.flex-sm-column-reverse{flex-direction:column-reverse !important}.flex-sm-grow-0{flex-grow:0 !important}.flex-sm-grow-1{flex-grow:1 !important}.flex-sm-shrink-0{flex-shrink:0 !important}.flex-sm-shrink-1{flex-shrink:1 !important}.flex-sm-wrap{flex-wrap:wrap !important}.flex-sm-nowrap{flex-wrap:nowrap !important}.flex-sm-wrap-reverse{flex-wrap:wrap-reverse !important}.gap-sm-0{gap:0 !important}.gap-sm-1{gap:.25rem !important}.gap-sm-2{gap:.5rem !important}.gap-sm-3{gap:1rem !important}.gap-sm-4{gap:1.5rem !important}.gap-sm-5{gap:3rem !important}.justify-content-sm-start{justify-content:flex-start !important}.justify-content-sm-end{justify-content:flex-end !important}.justify-content-sm-center{justify-content:center !important}.justify-content-sm-between{justify-content:space-between !important}.justify-content-sm-around{justify-content:space-around !important}.justify-content-sm-evenly{justify-content:space-evenly !important}.align-items-sm-start{align-items:flex-start !important}.align-items-sm-end{align-items:flex-end !important}.align-items-sm-center{align-items:center !important}.align-items-sm-baseline{align-items:baseline !important}.align-items-sm-stretch{align-items:stretch !important}.align-content-sm-start{align-content:flex-start !important}.align-content-sm-end{align-content:flex-end !important}.align-content-sm-center{align-content:center !important}.align-content-sm-between{align-content:space-between !important}.align-content-sm-around{align-content:space-around !important}.align-content-sm-stretch{align-content:stretch !important}.align-self-sm-auto{align-self:auto !important}.align-self-sm-start{align-self:flex-start !important}.align-self-sm-end{align-self:flex-end !important}.align-self-sm-center{align-self:center !important}.align-self-sm-baseline{align-self:baseline !important}.align-self-sm-stretch{align-self:stretch !important}.order-sm-first{order:-1 !important}.order-sm-0{order:0 !important}.order-sm-1{order:1 !important}.order-sm-2{order:2 !important}.order-sm-3{order:3 !important}.order-sm-4{order:4 !important}.order-sm-5{order:5 !important}.order-sm-last{order:6 !important}.m-sm-0{margin:0 !important}.m-sm-1{margin:.25rem !important}.m-sm-2{margin:.5rem !important}.m-sm-3{margin:1rem !important}.m-sm-4{margin:1.5rem !important}.m-sm-5{margin:3rem !important}.m-sm-auto{margin:auto !important}.mx-sm-0{margin-right:0 !important;margin-left:0 !important}.mx-sm-1{margin-right:.25rem !important;margin-left:.25rem !important}.mx-sm-2{margin-right:.5rem !important;margin-left:.5rem !important}.mx-sm-3{margin-right:1rem !important;margin-left:1rem !important}.mx-sm-4{margin-right:1.5rem !important;margin-left:1.5rem !important}.mx-sm-5{margin-right:3rem !important;margin-left:3rem !important}.mx-sm-auto{margin-right:auto !important;margin-left:auto !important}.my-sm-0{margin-top:0 !important;margin-bottom:0 !important}.my-sm-1{margin-top:.25rem !important;margin-bottom:.25rem !important}.my-sm-2{margin-top:.5rem !important;margin-bottom:.5rem !important}.my-sm-3{margin-top:1rem !important;margin-bottom:1rem !important}.my-sm-4{margin-top:1.5rem !important;margin-bottom:1.5rem !important}.my-sm-5{margin-top:3rem !important;margin-bottom:3rem !important}.my-sm-auto{margin-top:auto !important;margin-bottom:auto !important}.mt-sm-0{margin-top:0 !important}.mt-sm-1{margin-top:.25rem !important}.mt-sm-2{margin-top:.5rem !important}.mt-sm-3{margin-top:1rem !important}.mt-sm-4{margin-top:1.5rem !important}.mt-sm-5{margin-top:3rem !important}.mt-sm-auto{margin-top:auto !important}.me-sm-0{margin-right:0 !important}.me-sm-1{margin-right:.25rem !important}.me-sm-2{margin-right:.5rem !important}.me-sm-3{margin-right:1rem !important}.me-sm-4{margin-right:1.5rem !important}.me-sm-5{margin-right:3rem !important}.me-sm-auto{margin-right:auto !important}.mb-sm-0{margin-bottom:0 !important}.mb-sm-1{margin-bottom:.25rem !important}.mb-sm-2{margin-bottom:.5rem !important}.mb-sm-3{margin-bottom:1rem !important}.mb-sm-4{margin-bottom:1.5rem !important}.mb-sm-5{margin-bottom:3rem !important}.mb-sm-auto{margin-bottom:auto !important}.ms-sm-0{margin-left:0 !important}.ms-sm-1{margin-left:.25rem !important}.ms-sm-2{margin-left:.5rem !important}.ms-sm-3{margin-left:1rem !important}.ms-sm-4{margin-left:1.5rem !important}.ms-sm-5{margin-left:3rem !important}.ms-sm-auto{margin-left:auto !important}.p-sm-0{padding:0 !important}.p-sm-1{padding:.25rem !important}.p-sm-2{padding:.5rem !important}.p-sm-3{padding:1rem !important}.p-sm-4{padding:1.5rem !important}.p-sm-5{padding:3rem !important}.px-sm-0{padding-right:0 !important;padding-left:0 !important}.px-sm-1{padding-right:.25rem !important;padding-left:.25rem !important}.px-sm-2{padding-right:.5rem !important;padding-left:.5rem !important}.px-sm-3{padding-right:1rem !important;padding-left:1rem !important}.px-sm-4{padding-right:1.5rem !important;padding-left:1.5rem !important}.px-sm-5{padding-right:3rem !important;padding-left:3rem !important}.py-sm-0{padding-top:0 !important;padding-bottom:0 !important}.py-sm-1{padding-top:.25rem !important;padding-bottom:.25rem !important}.py-sm-2{padding-top:.5rem !important;padding-bottom:.5rem !important}.py-sm-3{padding-top:1rem !important;padding-bottom:1rem !important}.py-sm-4{padding-top:1.5rem !important;padding-bottom:1.5rem !important}.py-sm-5{padding-top:3rem !important;padding-bottom:3rem !important}.pt-sm-0{padding-top:0 !important}.pt-sm-1{padding-top:.25rem !important}.pt-sm-2{padding-top:.5rem !important}.pt-sm-3{padding-top:1rem !important}.pt-sm-4{padding-top:1.5rem !important}.pt-sm-5{padding-top:3rem !important}.pe-sm-0{padding-right:0 !important}.pe-sm-1{padding-right:.25rem !important}.pe-sm-2{padding-right:.5rem !important}.pe-sm-3{padding-right:1rem !important}.pe-sm-4{padding-right:1.5rem !important}.pe-sm-5{padding-right:3rem !important}.pb-sm-0{padding-bottom:0 !important}.pb-sm-1{padding-bottom:.25rem !important}.pb-sm-2{padding-bottom:.5rem !important}.pb-sm-3{padding-bottom:1rem !important}.pb-sm-4{padding-bottom:1.5rem !important}.pb-sm-5{padding-bottom:3rem !important}.ps-sm-0{padding-left:0 !important}.ps-sm-1{padding-left:.25rem !important}.ps-sm-2{padding-left:.5rem !important}.ps-sm-3{padding-left:1rem !important}.ps-sm-4{padding-left:1.5rem !important}.ps-sm-5{padding-left:3rem !important}.text-sm-start{text-align:left !important}.text-sm-end{text-align:right !important}.text-sm-center{text-align:center !important}}@media(min-width: 768px){.float-md-start{float:left !important}.float-md-end{float:right !important}.float-md-none{float:none !important}.d-md-inline{display:inline !important}.d-md-inline-block{display:inline-block !important}.d-md-block{display:block !important}.d-md-grid{display:grid !important}.d-md-table{display:table !important}.d-md-table-row{display:table-row !important}.d-md-table-cell{display:table-cell !important}.d-md-flex{display:flex !important}.d-md-inline-flex{display:inline-flex !important}.d-md-none{display:none !important}.flex-md-fill{flex:1 1 auto !important}.flex-md-row{flex-direction:row !important}.flex-md-column{flex-direction:column !important}.flex-md-row-reverse{flex-direction:row-reverse !important}.flex-md-column-reverse{flex-direction:column-reverse !important}.flex-md-grow-0{flex-grow:0 !important}.flex-md-grow-1{flex-grow:1 !important}.flex-md-shrink-0{flex-shrink:0 !important}.flex-md-shrink-1{flex-shrink:1 !important}.flex-md-wrap{flex-wrap:wrap !important}.flex-md-nowrap{flex-wrap:nowrap !important}.flex-md-wrap-reverse{flex-wrap:wrap-reverse !important}.gap-md-0{gap:0 !important}.gap-md-1{gap:.25rem !important}.gap-md-2{gap:.5rem !important}.gap-md-3{gap:1rem !important}.gap-md-4{gap:1.5rem !important}.gap-md-5{gap:3rem !important}.justify-content-md-start{justify-content:flex-start !important}.justify-content-md-end{justify-content:flex-end !important}.justify-content-md-center{justify-content:center !important}.justify-content-md-between{justify-content:space-between !important}.justify-content-md-around{justify-content:space-around !important}.justify-content-md-evenly{justify-content:space-evenly !important}.align-items-md-start{align-items:flex-start !important}.align-items-md-end{align-items:flex-end !important}.align-items-md-center{align-items:center !important}.align-items-md-baseline{align-items:baseline !important}.align-items-md-stretch{align-items:stretch !important}.align-content-md-start{align-content:flex-start !important}.align-content-md-end{align-content:flex-end !important}.align-content-md-center{align-content:center !important}.align-content-md-between{align-content:space-between !important}.align-content-md-around{align-content:space-around !important}.align-content-md-stretch{align-content:stretch !important}.align-self-md-auto{align-self:auto !important}.align-self-md-start{align-self:flex-start !important}.align-self-md-end{align-self:flex-end !important}.align-self-md-center{align-self:center !important}.align-self-md-baseline{align-self:baseline !important}.align-self-md-stretch{align-self:stretch !important}.order-md-first{order:-1 !important}.order-md-0{order:0 !important}.order-md-1{order:1 !important}.order-md-2{order:2 !important}.order-md-3{order:3 !important}.order-md-4{order:4 !important}.order-md-5{order:5 !important}.order-md-last{order:6 !important}.m-md-0{margin:0 !important}.m-md-1{margin:.25rem !important}.m-md-2{margin:.5rem !important}.m-md-3{margin:1rem !important}.m-md-4{margin:1.5rem !important}.m-md-5{margin:3rem !important}.m-md-auto{margin:auto !important}.mx-md-0{margin-right:0 !important;margin-left:0 !important}.mx-md-1{margin-right:.25rem !important;margin-left:.25rem !important}.mx-md-2{margin-right:.5rem !important;margin-left:.5rem !important}.mx-md-3{margin-right:1rem !important;margin-left:1rem !important}.mx-md-4{margin-right:1.5rem !important;margin-left:1.5rem !important}.mx-md-5{margin-right:3rem !important;margin-left:3rem !important}.mx-md-auto{margin-right:auto !important;margin-left:auto !important}.my-md-0{margin-top:0 !important;margin-bottom:0 !important}.my-md-1{margin-top:.25rem !important;margin-bottom:.25rem !important}.my-md-2{margin-top:.5rem !important;margin-bottom:.5rem !important}.my-md-3{margin-top:1rem !important;margin-bottom:1rem !important}.my-md-4{margin-top:1.5rem !important;margin-bottom:1.5rem !important}.my-md-5{margin-top:3rem !important;margin-bottom:3rem !important}.my-md-auto{margin-top:auto !important;margin-bottom:auto !important}.mt-md-0{margin-top:0 !important}.mt-md-1{margin-top:.25rem !important}.mt-md-2{margin-top:.5rem !important}.mt-md-3{margin-top:1rem !important}.mt-md-4{margin-top:1.5rem !important}.mt-md-5{margin-top:3rem !important}.mt-md-auto{margin-top:auto !important}.me-md-0{margin-right:0 !important}.me-md-1{margin-right:.25rem !important}.me-md-2{margin-right:.5rem !important}.me-md-3{margin-right:1rem !important}.me-md-4{margin-right:1.5rem !important}.me-md-5{margin-right:3rem !important}.me-md-auto{margin-right:auto !important}.mb-md-0{margin-bottom:0 !important}.mb-md-1{margin-bottom:.25rem !important}.mb-md-2{margin-bottom:.5rem !important}.mb-md-3{margin-bottom:1rem !important}.mb-md-4{margin-bottom:1.5rem !important}.mb-md-5{margin-bottom:3rem !important}.mb-md-auto{margin-bottom:auto !important}.ms-md-0{margin-left:0 !important}.ms-md-1{margin-left:.25rem !important}.ms-md-2{margin-left:.5rem !important}.ms-md-3{margin-left:1rem !important}.ms-md-4{margin-left:1.5rem !important}.ms-md-5{margin-left:3rem !important}.ms-md-auto{margin-left:auto !important}.p-md-0{padding:0 !important}.p-md-1{padding:.25rem !important}.p-md-2{padding:.5rem !important}.p-md-3{padding:1rem !important}.p-md-4{padding:1.5rem !important}.p-md-5{padding:3rem !important}.px-md-0{padding-right:0 !important;padding-left:0 !important}.px-md-1{padding-right:.25rem !important;padding-left:.25rem !important}.px-md-2{padding-right:.5rem !important;padding-left:.5rem !important}.px-md-3{padding-right:1rem !important;padding-left:1rem !important}.px-md-4{padding-right:1.5rem !important;padding-left:1.5rem !important}.px-md-5{padding-right:3rem !important;padding-left:3rem !important}.py-md-0{padding-top:0 !important;padding-bottom:0 !important}.py-md-1{padding-top:.25rem !important;padding-bottom:.25rem !important}.py-md-2{padding-top:.5rem !important;padding-bottom:.5rem !important}.py-md-3{padding-top:1rem !important;padding-bottom:1rem !important}.py-md-4{padding-top:1.5rem !important;padding-bottom:1.5rem !important}.py-md-5{padding-top:3rem !important;padding-bottom:3rem !important}.pt-md-0{padding-top:0 !important}.pt-md-1{padding-top:.25rem !important}.pt-md-2{padding-top:.5rem !important}.pt-md-3{padding-top:1rem !important}.pt-md-4{padding-top:1.5rem !important}.pt-md-5{padding-top:3rem !important}.pe-md-0{padding-right:0 !important}.pe-md-1{padding-right:.25rem !important}.pe-md-2{padding-right:.5rem !important}.pe-md-3{padding-right:1rem !important}.pe-md-4{padding-right:1.5rem !important}.pe-md-5{padding-right:3rem !important}.pb-md-0{padding-bottom:0 !important}.pb-md-1{padding-bottom:.25rem !important}.pb-md-2{padding-bottom:.5rem !important}.pb-md-3{padding-bottom:1rem !important}.pb-md-4{padding-bottom:1.5rem !important}.pb-md-5{padding-bottom:3rem !important}.ps-md-0{padding-left:0 !important}.ps-md-1{padding-left:.25rem !important}.ps-md-2{padding-left:.5rem !important}.ps-md-3{padding-left:1rem !important}.ps-md-4{padding-left:1.5rem !important}.ps-md-5{padding-left:3rem !important}.text-md-start{text-align:left !important}.text-md-end{text-align:right !important}.text-md-center{text-align:center !important}}@media(min-width: 992px){.float-lg-start{float:left !important}.float-lg-end{float:right !important}.float-lg-none{float:none !important}.d-lg-inline{display:inline !important}.d-lg-inline-block{display:inline-block !important}.d-lg-block{display:block !important}.d-lg-grid{display:grid !important}.d-lg-table{display:table !important}.d-lg-table-row{display:table-row !important}.d-lg-table-cell{display:table-cell !important}.d-lg-flex{display:flex !important}.d-lg-inline-flex{display:inline-flex !important}.d-lg-none{display:none !important}.flex-lg-fill{flex:1 1 auto !important}.flex-lg-row{flex-direction:row !important}.flex-lg-column{flex-direction:column !important}.flex-lg-row-reverse{flex-direction:row-reverse !important}.flex-lg-column-reverse{flex-direction:column-reverse !important}.flex-lg-grow-0{flex-grow:0 !important}.flex-lg-grow-1{flex-grow:1 !important}.flex-lg-shrink-0{flex-shrink:0 !important}.flex-lg-shrink-1{flex-shrink:1 !important}.flex-lg-wrap{flex-wrap:wrap !important}.flex-lg-nowrap{flex-wrap:nowrap !important}.flex-lg-wrap-reverse{flex-wrap:wrap-reverse !important}.gap-lg-0{gap:0 !important}.gap-lg-1{gap:.25rem !important}.gap-lg-2{gap:.5rem !important}.gap-lg-3{gap:1rem !important}.gap-lg-4{gap:1.5rem !important}.gap-lg-5{gap:3rem !important}.justify-content-lg-start{justify-content:flex-start !important}.justify-content-lg-end{justify-content:flex-end !important}.justify-content-lg-center{justify-content:center !important}.justify-content-lg-between{justify-content:space-between !important}.justify-content-lg-around{justify-content:space-around !important}.justify-content-lg-evenly{justify-content:space-evenly !important}.align-items-lg-start{align-items:flex-start !important}.align-items-lg-end{align-items:flex-end !important}.align-items-lg-center{align-items:center !important}.align-items-lg-baseline{align-items:baseline !important}.align-items-lg-stretch{align-items:stretch !important}.align-content-lg-start{align-content:flex-start !important}.align-content-lg-end{align-content:flex-end !important}.align-content-lg-center{align-content:center !important}.align-content-lg-between{align-content:space-between !important}.align-content-lg-around{align-content:space-around !important}.align-content-lg-stretch{align-content:stretch !important}.align-self-lg-auto{align-self:auto !important}.align-self-lg-start{align-self:flex-start !important}.align-self-lg-end{align-self:flex-end !important}.align-self-lg-center{align-self:center !important}.align-self-lg-baseline{align-self:baseline !important}.align-self-lg-stretch{align-self:stretch !important}.order-lg-first{order:-1 !important}.order-lg-0{order:0 !important}.order-lg-1{order:1 !important}.order-lg-2{order:2 !important}.order-lg-3{order:3 !important}.order-lg-4{order:4 !important}.order-lg-5{order:5 !important}.order-lg-last{order:6 !important}.m-lg-0{margin:0 !important}.m-lg-1{margin:.25rem !important}.m-lg-2{margin:.5rem !important}.m-lg-3{margin:1rem !important}.m-lg-4{margin:1.5rem !important}.m-lg-5{margin:3rem !important}.m-lg-auto{margin:auto !important}.mx-lg-0{margin-right:0 !important;margin-left:0 !important}.mx-lg-1{margin-right:.25rem !important;margin-left:.25rem !important}.mx-lg-2{margin-right:.5rem !important;margin-left:.5rem !important}.mx-lg-3{margin-right:1rem !important;margin-left:1rem !important}.mx-lg-4{margin-right:1.5rem !important;margin-left:1.5rem !important}.mx-lg-5{margin-right:3rem !important;margin-left:3rem !important}.mx-lg-auto{margin-right:auto !important;margin-left:auto !important}.my-lg-0{margin-top:0 !important;margin-bottom:0 !important}.my-lg-1{margin-top:.25rem !important;margin-bottom:.25rem !important}.my-lg-2{margin-top:.5rem !important;margin-bottom:.5rem !important}.my-lg-3{margin-top:1rem !important;margin-bottom:1rem !important}.my-lg-4{margin-top:1.5rem !important;margin-bottom:1.5rem !important}.my-lg-5{margin-top:3rem !important;margin-bottom:3rem !important}.my-lg-auto{margin-top:auto !important;margin-bottom:auto !important}.mt-lg-0{margin-top:0 !important}.mt-lg-1{margin-top:.25rem !important}.mt-lg-2{margin-top:.5rem !important}.mt-lg-3{margin-top:1rem !important}.mt-lg-4{margin-top:1.5rem !important}.mt-lg-5{margin-top:3rem !important}.mt-lg-auto{margin-top:auto !important}.me-lg-0{margin-right:0 !important}.me-lg-1{margin-right:.25rem !important}.me-lg-2{margin-right:.5rem !important}.me-lg-3{margin-right:1rem !important}.me-lg-4{margin-right:1.5rem !important}.me-lg-5{margin-right:3rem !important}.me-lg-auto{margin-right:auto !important}.mb-lg-0{margin-bottom:0 !important}.mb-lg-1{margin-bottom:.25rem !important}.mb-lg-2{margin-bottom:.5rem !important}.mb-lg-3{margin-bottom:1rem !important}.mb-lg-4{margin-bottom:1.5rem !important}.mb-lg-5{margin-bottom:3rem !important}.mb-lg-auto{margin-bottom:auto !important}.ms-lg-0{margin-left:0 !important}.ms-lg-1{margin-left:.25rem !important}.ms-lg-2{margin-left:.5rem !important}.ms-lg-3{margin-left:1rem !important}.ms-lg-4{margin-left:1.5rem !important}.ms-lg-5{margin-left:3rem !important}.ms-lg-auto{margin-left:auto !important}.p-lg-0{padding:0 !important}.p-lg-1{padding:.25rem !important}.p-lg-2{padding:.5rem !important}.p-lg-3{padding:1rem !important}.p-lg-4{padding:1.5rem !important}.p-lg-5{padding:3rem !important}.px-lg-0{padding-right:0 !important;padding-left:0 !important}.px-lg-1{padding-right:.25rem !important;padding-left:.25rem !important}.px-lg-2{padding-right:.5rem !important;padding-left:.5rem !important}.px-lg-3{padding-right:1rem !important;padding-left:1rem !important}.px-lg-4{padding-right:1.5rem !important;padding-left:1.5rem !important}.px-lg-5{padding-right:3rem !important;padding-left:3rem !important}.py-lg-0{padding-top:0 !important;padding-bottom:0 !important}.py-lg-1{padding-top:.25rem !important;padding-bottom:.25rem !important}.py-lg-2{padding-top:.5rem !important;padding-bottom:.5rem !important}.py-lg-3{padding-top:1rem !important;padding-bottom:1rem !important}.py-lg-4{padding-top:1.5rem !important;padding-bottom:1.5rem !important}.py-lg-5{padding-top:3rem !important;padding-bottom:3rem !important}.pt-lg-0{padding-top:0 !important}.pt-lg-1{padding-top:.25rem !important}.pt-lg-2{padding-top:.5rem !important}.pt-lg-3{padding-top:1rem !important}.pt-lg-4{padding-top:1.5rem !important}.pt-lg-5{padding-top:3rem !important}.pe-lg-0{padding-right:0 !important}.pe-lg-1{padding-right:.25rem !important}.pe-lg-2{padding-right:.5rem !important}.pe-lg-3{padding-right:1rem !important}.pe-lg-4{padding-right:1.5rem !important}.pe-lg-5{padding-right:3rem !important}.pb-lg-0{padding-bottom:0 !important}.pb-lg-1{padding-bottom:.25rem !important}.pb-lg-2{padding-bottom:.5rem !important}.pb-lg-3{padding-bottom:1rem !important}.pb-lg-4{padding-bottom:1.5rem !important}.pb-lg-5{padding-bottom:3rem !important}.ps-lg-0{padding-left:0 !important}.ps-lg-1{padding-left:.25rem !important}.ps-lg-2{padding-left:.5rem !important}.ps-lg-3{padding-left:1rem !important}.ps-lg-4{padding-left:1.5rem !important}.ps-lg-5{padding-left:3rem !important}.text-lg-start{text-align:left !important}.text-lg-end{text-align:right !important}.text-lg-center{text-align:center !important}}@media(min-width: 1200px){.float-xl-start{float:left !important}.float-xl-end{float:right !important}.float-xl-none{float:none !important}.d-xl-inline{display:inline !important}.d-xl-inline-block{display:inline-block !important}.d-xl-block{display:block !important}.d-xl-grid{display:grid !important}.d-xl-table{display:table !important}.d-xl-table-row{display:table-row !important}.d-xl-table-cell{display:table-cell !important}.d-xl-flex{display:flex !important}.d-xl-inline-flex{display:inline-flex !important}.d-xl-none{display:none !important}.flex-xl-fill{flex:1 1 auto !important}.flex-xl-row{flex-direction:row !important}.flex-xl-column{flex-direction:column !important}.flex-xl-row-reverse{flex-direction:row-reverse !important}.flex-xl-column-reverse{flex-direction:column-reverse !important}.flex-xl-grow-0{flex-grow:0 !important}.flex-xl-grow-1{flex-grow:1 !important}.flex-xl-shrink-0{flex-shrink:0 !important}.flex-xl-shrink-1{flex-shrink:1 !important}.flex-xl-wrap{flex-wrap:wrap !important}.flex-xl-nowrap{flex-wrap:nowrap !important}.flex-xl-wrap-reverse{flex-wrap:wrap-reverse !important}.gap-xl-0{gap:0 !important}.gap-xl-1{gap:.25rem !important}.gap-xl-2{gap:.5rem !important}.gap-xl-3{gap:1rem !important}.gap-xl-4{gap:1.5rem !important}.gap-xl-5{gap:3rem !important}.justify-content-xl-start{justify-content:flex-start !important}.justify-content-xl-end{justify-content:flex-end !important}.justify-content-xl-center{justify-content:center !important}.justify-content-xl-between{justify-content:space-between !important}.justify-content-xl-around{justify-content:space-around !important}.justify-content-xl-evenly{justify-content:space-evenly !important}.align-items-xl-start{align-items:flex-start !important}.align-items-xl-end{align-items:flex-end !important}.align-items-xl-center{align-items:center !important}.align-items-xl-baseline{align-items:baseline !important}.align-items-xl-stretch{align-items:stretch !important}.align-content-xl-start{align-content:flex-start !important}.align-content-xl-end{align-content:flex-end !important}.align-content-xl-center{align-content:center !important}.align-content-xl-between{align-content:space-between !important}.align-content-xl-around{align-content:space-around !important}.align-content-xl-stretch{align-content:stretch !important}.align-self-xl-auto{align-self:auto !important}.align-self-xl-start{align-self:flex-start !important}.align-self-xl-end{align-self:flex-end !important}.align-self-xl-center{align-self:center !important}.align-self-xl-baseline{align-self:baseline !important}.align-self-xl-stretch{align-self:stretch !important}.order-xl-first{order:-1 !important}.order-xl-0{order:0 !important}.order-xl-1{order:1 !important}.order-xl-2{order:2 !important}.order-xl-3{order:3 !important}.order-xl-4{order:4 !important}.order-xl-5{order:5 !important}.order-xl-last{order:6 !important}.m-xl-0{margin:0 !important}.m-xl-1{margin:.25rem !important}.m-xl-2{margin:.5rem !important}.m-xl-3{margin:1rem !important}.m-xl-4{margin:1.5rem !important}.m-xl-5{margin:3rem !important}.m-xl-auto{margin:auto !important}.mx-xl-0{margin-right:0 !important;margin-left:0 !important}.mx-xl-1{margin-right:.25rem !important;margin-left:.25rem !important}.mx-xl-2{margin-right:.5rem !important;margin-left:.5rem !important}.mx-xl-3{margin-right:1rem !important;margin-left:1rem !important}.mx-xl-4{margin-right:1.5rem !important;margin-left:1.5rem !important}.mx-xl-5{margin-right:3rem !important;margin-left:3rem !important}.mx-xl-auto{margin-right:auto !important;margin-left:auto !important}.my-xl-0{margin-top:0 !important;margin-bottom:0 !important}.my-xl-1{margin-top:.25rem !important;margin-bottom:.25rem !important}.my-xl-2{margin-top:.5rem !important;margin-bottom:.5rem !important}.my-xl-3{margin-top:1rem !important;margin-bottom:1rem !important}.my-xl-4{margin-top:1.5rem !important;margin-bottom:1.5rem !important}.my-xl-5{margin-top:3rem !important;margin-bottom:3rem !important}.my-xl-auto{margin-top:auto !important;margin-bottom:auto !important}.mt-xl-0{margin-top:0 !important}.mt-xl-1{margin-top:.25rem !important}.mt-xl-2{margin-top:.5rem !important}.mt-xl-3{margin-top:1rem !important}.mt-xl-4{margin-top:1.5rem !important}.mt-xl-5{margin-top:3rem !important}.mt-xl-auto{margin-top:auto !important}.me-xl-0{margin-right:0 !important}.me-xl-1{margin-right:.25rem !important}.me-xl-2{margin-right:.5rem !important}.me-xl-3{margin-right:1rem !important}.me-xl-4{margin-right:1.5rem !important}.me-xl-5{margin-right:3rem !important}.me-xl-auto{margin-right:auto !important}.mb-xl-0{margin-bottom:0 !important}.mb-xl-1{margin-bottom:.25rem !important}.mb-xl-2{margin-bottom:.5rem !important}.mb-xl-3{margin-bottom:1rem !important}.mb-xl-4{margin-bottom:1.5rem !important}.mb-xl-5{margin-bottom:3rem !important}.mb-xl-auto{margin-bottom:auto !important}.ms-xl-0{margin-left:0 !important}.ms-xl-1{margin-left:.25rem !important}.ms-xl-2{margin-left:.5rem !important}.ms-xl-3{margin-left:1rem !important}.ms-xl-4{margin-left:1.5rem !important}.ms-xl-5{margin-left:3rem !important}.ms-xl-auto{margin-left:auto !important}.p-xl-0{padding:0 !important}.p-xl-1{padding:.25rem !important}.p-xl-2{padding:.5rem !important}.p-xl-3{padding:1rem !important}.p-xl-4{padding:1.5rem !important}.p-xl-5{padding:3rem !important}.px-xl-0{padding-right:0 !important;padding-left:0 !important}.px-xl-1{padding-right:.25rem !important;padding-left:.25rem !important}.px-xl-2{padding-right:.5rem !important;padding-left:.5rem !important}.px-xl-3{padding-right:1rem !important;padding-left:1rem !important}.px-xl-4{padding-right:1.5rem !important;padding-left:1.5rem !important}.px-xl-5{padding-right:3rem !important;padding-left:3rem !important}.py-xl-0{padding-top:0 !important;padding-bottom:0 !important}.py-xl-1{padding-top:.25rem !important;padding-bottom:.25rem !important}.py-xl-2{padding-top:.5rem !important;padding-bottom:.5rem !important}.py-xl-3{padding-top:1rem !important;padding-bottom:1rem !important}.py-xl-4{padding-top:1.5rem !important;padding-bottom:1.5rem !important}.py-xl-5{padding-top:3rem !important;padding-bottom:3rem !important}.pt-xl-0{padding-top:0 !important}.pt-xl-1{padding-top:.25rem !important}.pt-xl-2{padding-top:.5rem !important}.pt-xl-3{padding-top:1rem !important}.pt-xl-4{padding-top:1.5rem !important}.pt-xl-5{padding-top:3rem !important}.pe-xl-0{padding-right:0 !important}.pe-xl-1{padding-right:.25rem !important}.pe-xl-2{padding-right:.5rem !important}.pe-xl-3{padding-right:1rem !important}.pe-xl-4{padding-right:1.5rem !important}.pe-xl-5{padding-right:3rem !important}.pb-xl-0{padding-bottom:0 !important}.pb-xl-1{padding-bottom:.25rem !important}.pb-xl-2{padding-bottom:.5rem !important}.pb-xl-3{padding-bottom:1rem !important}.pb-xl-4{padding-bottom:1.5rem !important}.pb-xl-5{padding-bottom:3rem !important}.ps-xl-0{padding-left:0 !important}.ps-xl-1{padding-left:.25rem !important}.ps-xl-2{padding-left:.5rem !important}.ps-xl-3{padding-left:1rem !important}.ps-xl-4{padding-left:1.5rem !important}.ps-xl-5{padding-left:3rem !important}.text-xl-start{text-align:left !important}.text-xl-end{text-align:right !important}.text-xl-center{text-align:center !important}}@media(min-width: 1400px){.float-xxl-start{float:left !important}.float-xxl-end{float:right !important}.float-xxl-none{float:none !important}.d-xxl-inline{display:inline !important}.d-xxl-inline-block{display:inline-block !important}.d-xxl-block{display:block !important}.d-xxl-grid{display:grid !important}.d-xxl-table{display:table !important}.d-xxl-table-row{display:table-row !important}.d-xxl-table-cell{display:table-cell !important}.d-xxl-flex{display:flex !important}.d-xxl-inline-flex{display:inline-flex !important}.d-xxl-none{display:none !important}.flex-xxl-fill{flex:1 1 auto !important}.flex-xxl-row{flex-direction:row !important}.flex-xxl-column{flex-direction:column !important}.flex-xxl-row-reverse{flex-direction:row-reverse !important}.flex-xxl-column-reverse{flex-direction:column-reverse !important}.flex-xxl-grow-0{flex-grow:0 !important}.flex-xxl-grow-1{flex-grow:1 !important}.flex-xxl-shrink-0{flex-shrink:0 !important}.flex-xxl-shrink-1{flex-shrink:1 !important}.flex-xxl-wrap{flex-wrap:wrap !important}.flex-xxl-nowrap{flex-wrap:nowrap !important}.flex-xxl-wrap-reverse{flex-wrap:wrap-reverse !important}.gap-xxl-0{gap:0 !important}.gap-xxl-1{gap:.25rem !important}.gap-xxl-2{gap:.5rem !important}.gap-xxl-3{gap:1rem !important}.gap-xxl-4{gap:1.5rem !important}.gap-xxl-5{gap:3rem !important}.justify-content-xxl-start{justify-content:flex-start !important}.justify-content-xxl-end{justify-content:flex-end !important}.justify-content-xxl-center{justify-content:center !important}.justify-content-xxl-between{justify-content:space-between !important}.justify-content-xxl-around{justify-content:space-around !important}.justify-content-xxl-evenly{justify-content:space-evenly !important}.align-items-xxl-start{align-items:flex-start !important}.align-items-xxl-end{align-items:flex-end !important}.align-items-xxl-center{align-items:center !important}.align-items-xxl-baseline{align-items:baseline !important}.align-items-xxl-stretch{align-items:stretch !important}.align-content-xxl-start{align-content:flex-start !important}.align-content-xxl-end{align-content:flex-end !important}.align-content-xxl-center{align-content:center !important}.align-content-xxl-between{align-content:space-between !important}.align-content-xxl-around{align-content:space-around !important}.align-content-xxl-stretch{align-content:stretch !important}.align-self-xxl-auto{align-self:auto !important}.align-self-xxl-start{align-self:flex-start !important}.align-self-xxl-end{align-self:flex-end !important}.align-self-xxl-center{align-self:center !important}.align-self-xxl-baseline{align-self:baseline !important}.align-self-xxl-stretch{align-self:stretch !important}.order-xxl-first{order:-1 !important}.order-xxl-0{order:0 !important}.order-xxl-1{order:1 !important}.order-xxl-2{order:2 !important}.order-xxl-3{order:3 !important}.order-xxl-4{order:4 !important}.order-xxl-5{order:5 !important}.order-xxl-last{order:6 !important}.m-xxl-0{margin:0 !important}.m-xxl-1{margin:.25rem !important}.m-xxl-2{margin:.5rem !important}.m-xxl-3{margin:1rem !important}.m-xxl-4{margin:1.5rem !important}.m-xxl-5{margin:3rem !important}.m-xxl-auto{margin:auto !important}.mx-xxl-0{margin-right:0 !important;margin-left:0 !important}.mx-xxl-1{margin-right:.25rem !important;margin-left:.25rem !important}.mx-xxl-2{margin-right:.5rem !important;margin-left:.5rem !important}.mx-xxl-3{margin-right:1rem !important;margin-left:1rem !important}.mx-xxl-4{margin-right:1.5rem !important;margin-left:1.5rem !important}.mx-xxl-5{margin-right:3rem !important;margin-left:3rem !important}.mx-xxl-auto{margin-right:auto !important;margin-left:auto !important}.my-xxl-0{margin-top:0 !important;margin-bottom:0 !important}.my-xxl-1{margin-top:.25rem !important;margin-bottom:.25rem !important}.my-xxl-2{margin-top:.5rem !important;margin-bottom:.5rem !important}.my-xxl-3{margin-top:1rem !important;margin-bottom:1rem !important}.my-xxl-4{margin-top:1.5rem !important;margin-bottom:1.5rem !important}.my-xxl-5{margin-top:3rem !important;margin-bottom:3rem !important}.my-xxl-auto{margin-top:auto !important;margin-bottom:auto !important}.mt-xxl-0{margin-top:0 !important}.mt-xxl-1{margin-top:.25rem !important}.mt-xxl-2{margin-top:.5rem !important}.mt-xxl-3{margin-top:1rem !important}.mt-xxl-4{margin-top:1.5rem !important}.mt-xxl-5{margin-top:3rem !important}.mt-xxl-auto{margin-top:auto !important}.me-xxl-0{margin-right:0 !important}.me-xxl-1{margin-right:.25rem !important}.me-xxl-2{margin-right:.5rem !important}.me-xxl-3{margin-right:1rem !important}.me-xxl-4{margin-right:1.5rem !important}.me-xxl-5{margin-right:3rem !important}.me-xxl-auto{margin-right:auto !important}.mb-xxl-0{margin-bottom:0 !important}.mb-xxl-1{margin-bottom:.25rem !important}.mb-xxl-2{margin-bottom:.5rem !important}.mb-xxl-3{margin-bottom:1rem !important}.mb-xxl-4{margin-bottom:1.5rem !important}.mb-xxl-5{margin-bottom:3rem !important}.mb-xxl-auto{margin-bottom:auto !important}.ms-xxl-0{margin-left:0 !important}.ms-xxl-1{margin-left:.25rem !important}.ms-xxl-2{margin-left:.5rem !important}.ms-xxl-3{margin-left:1rem !important}.ms-xxl-4{margin-left:1.5rem !important}.ms-xxl-5{margin-left:3rem !important}.ms-xxl-auto{margin-left:auto !important}.p-xxl-0{padding:0 !important}.p-xxl-1{padding:.25rem !important}.p-xxl-2{padding:.5rem !important}.p-xxl-3{padding:1rem !important}.p-xxl-4{padding:1.5rem !important}.p-xxl-5{padding:3rem !important}.px-xxl-0{padding-right:0 !important;padding-left:0 !important}.px-xxl-1{padding-right:.25rem !important;padding-left:.25rem !important}.px-xxl-2{padding-right:.5rem !important;padding-left:.5rem !important}.px-xxl-3{padding-right:1rem !important;padding-left:1rem !important}.px-xxl-4{padding-right:1.5rem !important;padding-left:1.5rem !important}.px-xxl-5{padding-right:3rem !important;padding-left:3rem !important}.py-xxl-0{padding-top:0 !important;padding-bottom:0 !important}.py-xxl-1{padding-top:.25rem !important;padding-bottom:.25rem !important}.py-xxl-2{padding-top:.5rem !important;padding-bottom:.5rem !important}.py-xxl-3{padding-top:1rem !important;padding-bottom:1rem !important}.py-xxl-4{padding-top:1.5rem !important;padding-bottom:1.5rem !important}.py-xxl-5{padding-top:3rem !important;padding-bottom:3rem !important}.pt-xxl-0{padding-top:0 !important}.pt-xxl-1{padding-top:.25rem !important}.pt-xxl-2{padding-top:.5rem !important}.pt-xxl-3{padding-top:1rem !important}.pt-xxl-4{padding-top:1.5rem !important}.pt-xxl-5{padding-top:3rem !important}.pe-xxl-0{padding-right:0 !important}.pe-xxl-1{padding-right:.25rem !important}.pe-xxl-2{padding-right:.5rem !important}.pe-xxl-3{padding-right:1rem !important}.pe-xxl-4{padding-right:1.5rem !important}.pe-xxl-5{padding-right:3rem !important}.pb-xxl-0{padding-bottom:0 !important}.pb-xxl-1{padding-bottom:.25rem !important}.pb-xxl-2{padding-bottom:.5rem !important}.pb-xxl-3{padding-bottom:1rem !important}.pb-xxl-4{padding-bottom:1.5rem !important}.pb-xxl-5{padding-bottom:3rem !important}.ps-xxl-0{padding-left:0 !important}.ps-xxl-1{padding-left:.25rem !important}.ps-xxl-2{padding-left:.5rem !important}.ps-xxl-3{padding-left:1rem !important}.ps-xxl-4{padding-left:1.5rem !important}.ps-xxl-5{padding-left:3rem !important}.text-xxl-start{text-align:left !important}.text-xxl-end{text-align:right !important}.text-xxl-center{text-align:center !important}}.bg-default{color:#fff}.bg-primary{color:#fff}.bg-secondary{color:#fff}.bg-success{color:#fff}.bg-info{color:#fff}.bg-warning{color:#fff}.bg-danger{color:#fff}.bg-light{color:#000}.bg-dark{color:#fff}@media(min-width: 1200px){.fs-1{font-size:2.2rem !important}.fs-2{font-size:1.75rem !important}.fs-3{font-size:1.5rem !important}}@media print{.d-print-inline{display:inline !important}.d-print-inline-block{display:inline-block !important}.d-print-block{display:block !important}.d-print-grid{display:grid !important}.d-print-table{display:table !important}.d-print-table-row{display:table-row !important}.d-print-table-cell{display:table-cell !important}.d-print-flex{display:flex !important}.d-print-inline-flex{display:inline-flex !important}.d-print-none{display:none !important}}.tippy-box[data-theme~=quarto]{background-color:#fff;color:#373a3c;border-radius:.25rem;border:solid 1px #dee2e6;font-size:.875rem}.tippy-box[data-theme~=quarto] .tippy-arrow{color:#dee2e6}.tippy-box[data-placement^=bottom]>.tippy-arrow{top:-1px}.tippy-box[data-placement^=bottom]>.tippy-content{padding:.75em 1em;z-index:1}.top-right{position:absolute;top:1em;right:1em}.hidden{display:none !important}.quarto-layout-panel{margin-bottom:1em}.quarto-layout-panel>figure{width:100%}.quarto-layout-panel>figure>figcaption,.quarto-layout-panel>.panel-caption{margin-top:10pt}.quarto-layout-panel>.table-caption{margin-top:0px}.table-caption p{margin-bottom:.5em}.quarto-layout-row{display:flex;flex-direction:row;align-items:flex-start}.quarto-layout-valign-top{align-items:flex-start}.quarto-layout-valign-bottom{align-items:flex-end}.quarto-layout-valign-center{align-items:center}.quarto-layout-cell{position:relative;margin-right:20px}.quarto-layout-cell:last-child{margin-right:0}.quarto-layout-cell figure,.quarto-layout-cell>p{margin:.2em}.quarto-layout-cell img{max-width:100%}.quarto-layout-cell .html-widget{width:100% !important}.quarto-layout-cell div figure p{margin:0}.quarto-layout-cell figure{display:inline-block;margin-inline-start:0;margin-inline-end:0}.quarto-layout-cell table{display:inline-table}.quarto-layout-cell-subref figcaption,figure .quarto-layout-row figure figcaption{text-align:center;font-style:italic}.quarto-figure{position:relative;margin-bottom:1em}.quarto-figure>figure{width:100%;margin-bottom:0}.quarto-figure-left>figure>p{text-align:left}.quarto-figure-center>figure>p{text-align:center}.quarto-figure-right>figure>p{text-align:right}figure>p:empty{display:none}figure>p:first-child{margin-top:0;margin-bottom:0}figure>figcaption{margin-top:.5em}div[id^=tbl-]{position:relative}.quarto-figure>.anchorjs-link,div[id^=tbl-]>.anchorjs-link{position:absolute;top:0;right:0}.quarto-figure:hover>.anchorjs-link,div[id^=tbl-]:hover>.anchorjs-link,h2:hover>.anchorjs-link,.h2:hover>.anchorjs-link,h3:hover>.anchorjs-link,.h3:hover>.anchorjs-link,h4:hover>.anchorjs-link,.h4:hover>.anchorjs-link,h5:hover>.anchorjs-link,.h5:hover>.anchorjs-link,h6:hover>.anchorjs-link,.h6:hover>.anchorjs-link,.reveal-anchorjs-link>.anchorjs-link{opacity:1}#title-block-header{margin-block-end:1rem;position:relative;margin-top:-1px}#title-block-header .abstract{margin-block-start:1rem}#title-block-header .abstract .abstract-title{font-weight:600}#title-block-header a{text-decoration:none}#title-block-header .author,#title-block-header .date,#title-block-header .doi{margin-block-end:.2rem}#title-block-header .quarto-title-block>div{display:flex}#title-block-header .quarto-title-block>div>h1,#title-block-header .quarto-title-block>div>.h1{flex-grow:1}#title-block-header .quarto-title-block>div>button{flex-shrink:0;height:2.25rem;margin-top:0}@media(min-width: 992px){#title-block-header .quarto-title-block>div>button{margin-top:5px}}tr.header>th>p:last-of-type{margin-bottom:0px}table,.table{caption-side:top;margin-bottom:1.5rem}caption,.table-caption{text-align:center}.utterances{max-width:none;margin-left:-8px}iframe{margin-bottom:1em}details{margin-bottom:1em}details[show]{margin-bottom:0}details>summary{color:#868e96}details>summary>p:only-child{display:inline}pre.sourceCode,code.sourceCode{position:relative}code{white-space:pre}@media print{code{white-space:pre-wrap}}pre>code{display:block}pre>code.sourceCode{white-space:pre}pre>code.sourceCode>span>a:first-child::before{text-decoration:none}pre.code-overflow-wrap>code.sourceCode{white-space:pre-wrap}pre.code-overflow-scroll>code.sourceCode{white-space:pre}code a:any-link{color:inherit;text-decoration:none}code a:hover{color:inherit;text-decoration:underline}ul.task-list{padding-left:1em}[data-tippy-root]{display:inline-block}.tippy-content .footnote-back{display:none}.quarto-embedded-source-code{display:none}.quarto-unresolved-ref{font-weight:600}.quarto-cover-image{max-width:35%;float:right;margin-left:30px}.cell-output-display .widget-subarea{margin-bottom:1em}.cell-output-display:not(.no-overflow-x){overflow-x:auto}.panel-input{margin-bottom:1em}.panel-input>div,.panel-input>div>div{display:inline-block;vertical-align:top;padding-right:12px}.panel-input>p:last-child{margin-bottom:0}.layout-sidebar{margin-bottom:1em}.layout-sidebar .tab-content{border:none}.tab-content>.page-columns.active{display:grid}div.sourceCode>iframe{width:100%;height:300px;margin-bottom:-0.5em}div.ansi-escaped-output{font-family:monospace;display:block}/*!
*
* ansi colors from IPython notebook's
*
*/.ansi-black-fg{color:#3e424d}.ansi-black-bg{background-color:#3e424d}.ansi-black-intense-fg{color:#282c36}.ansi-black-intense-bg{background-color:#282c36}.ansi-red-fg{color:#e75c58}.ansi-red-bg{background-color:#e75c58}.ansi-red-intense-fg{color:#b22b31}.ansi-red-intense-bg{background-color:#b22b31}.ansi-green-fg{color:#00a250}.ansi-green-bg{background-color:#00a250}.ansi-green-intense-fg{color:#007427}.ansi-green-intense-bg{background-color:#007427}.ansi-yellow-fg{color:#ddb62b}.ansi-yellow-bg{background-color:#ddb62b}.ansi-yellow-intense-fg{color:#b27d12}.ansi-yellow-intense-bg{background-color:#b27d12}.ansi-blue-fg{color:#208ffb}.ansi-blue-bg{background-color:#208ffb}.ansi-blue-intense-fg{color:#0065ca}.ansi-blue-intense-bg{background-color:#0065ca}.ansi-magenta-fg{color:#d160c4}.ansi-magenta-bg{background-color:#d160c4}.ansi-magenta-intense-fg{color:#a03196}.ansi-magenta-intense-bg{background-color:#a03196}.ansi-cyan-fg{color:#60c6c8}.ansi-cyan-bg{background-color:#60c6c8}.ansi-cyan-intense-fg{color:#258f8f}.ansi-cyan-intense-bg{background-color:#258f8f}.ansi-white-fg{color:#c5c1b4}.ansi-white-bg{background-color:#c5c1b4}.ansi-white-intense-fg{color:#a1a6b2}.ansi-white-intense-bg{background-color:#a1a6b2}.ansi-default-inverse-fg{color:#fff}.ansi-default-inverse-bg{background-color:#000}.ansi-bold{font-weight:bold}.ansi-underline{text-decoration:underline}:root{--quarto-body-bg: #fff;--quarto-body-color: #373a3c;--quarto-text-muted: #868e96;--quarto-border-color: #dee2e6;--quarto-border-width: 1px;--quarto-border-radius: 0.25rem}.code-copy-button{position:absolute;top:0;right:0;border:0;margin-top:5px;margin-right:5px;background-color:transparent}.code-copy-button:focus{outline:none}pre.sourceCode:hover>.code-copy-button>.bi::before{display:inline-block;height:1rem;width:1rem;content:"";vertical-align:-0.125em;background-image:url('data:image/svg+xml,<svg xmlns="http://www.w3.org/2000/svg" width="16" height="16" fill="rgb(134, 142, 150)" viewBox="0 0 16 16"><path d="M4 1.5H3a2 2 0 0 0-2 2V14a2 2 0 0 0 2 2h10a2 2 0 0 0 2-2V3.5a2 2 0 0 0-2-2h-1v1h1a1 1 0 0 1 1 1V14a1 1 0 0 1-1 1H3a1 1 0 0 1-1-1V3.5a1 1 0 0 1 1-1h1v-1z"/><path d="M9.5 1a.5.5 0 0 1 .5.5v1a.5.5 0 0 1-.5.5h-3a.5.5 0 0 1-.5-.5v-1a.5.5 0 0 1 .5-.5h3zm-3-1A1.5 1.5 0 0 0 5 1.5v1A1.5 1.5 0 0 0 6.5 4h3A1.5 1.5 0 0 0 11 2.5v-1A1.5 1.5 0 0 0 9.5 0h-3z"/></svg>');background-repeat:no-repeat;background-size:1rem 1rem}pre.sourceCode:hover>.code-copy-button-checked>.bi::before{background-image:url('data:image/svg+xml,<svg xmlns="http://www.w3.org/2000/svg" width="16" height="16" fill="rgb(134, 142, 150)" viewBox="0 0 16 16"><path d="M13.854 3.646a.5.5 0 0 1 0 .708l-7 7a.5.5 0 0 1-.708 0l-3.5-3.5a.5.5 0 1 1 .708-.708L6.5 10.293l6.646-6.647a.5.5 0 0 1 .708 0z"/></svg>')}pre.sourceCode:hover>.code-copy-button:hover>.bi::before{background-image:url('data:image/svg+xml,<svg xmlns="http://www.w3.org/2000/svg" width="16" height="16" fill="rgb(39, 128, 227)" viewBox="0 0 16 16"><path d="M4 1.5H3a2 2 0 0 0-2 2V14a2 2 0 0 0 2 2h10a2 2 0 0 0 2-2V3.5a2 2 0 0 0-2-2h-1v1h1a1 1 0 0 1 1 1V14a1 1 0 0 1-1 1H3a1 1 0 0 1-1-1V3.5a1 1 0 0 1 1-1h1v-1z"/><path d="M9.5 1a.5.5 0 0 1 .5.5v1a.5.5 0 0 1-.5.5h-3a.5.5 0 0 1-.5-.5v-1a.5.5 0 0 1 .5-.5h3zm-3-1A1.5 1.5 0 0 0 5 1.5v1A1.5 1.5 0 0 0 6.5 4h3A1.5 1.5 0 0 0 11 2.5v-1A1.5 1.5 0 0 0 9.5 0h-3z"/></svg>')}pre.sourceCode:hover>.code-copy-button-checked:hover>.bi::before{background-image:url('data:image/svg+xml,<svg xmlns="http://www.w3.org/2000/svg" width="16" height="16" fill="rgb(39, 128, 227)"  viewBox="0 0 16 16"><path d="M13.854 3.646a.5.5 0 0 1 0 .708l-7 7a.5.5 0 0 1-.708 0l-3.5-3.5a.5.5 0 1 1 .708-.708L6.5 10.293l6.646-6.647a.5.5 0 0 1 .708 0z"/></svg>')}main ol ol,main ul ul,main ol ul,main ul ol{margin-bottom:1em}body{margin:0}main.page-columns>header>h1.title,main.page-columns>header>.title.h1{margin-bottom:0}@media(min-width: 992px){body .page-columns{display:grid;gap:0;grid-template-columns:[screen-start] 1.5em [screen-start-inset] 5fr [page-start page-start-inset] 35px [body-start-outset] 35px [body-start] 1.5em [body-content-start] minmax(500px, calc(850px - 3em)) [body-content-end] 1.5em [body-end] 35px [body-end-outset] minmax(75px, 145px) [page-end-inset] 35px [page-end] 5fr [screen-end-inset] 1.5em [screen-end]}body.fullcontent:not(.floating):not(.docked) .page-columns{display:grid;gap:0;grid-template-columns:[screen-start] 1.5em [screen-start-inset] 5fr [page-start page-start-inset] 35px [body-start-outset] 35px [body-start] 1.5em [body-content-start] minmax(500px, calc(850px - 3em)) [body-content-end] 1.5em [body-end] 35px [body-end-outset] 35px [page-end-inset page-end] 5fr [screen-end-inset] 1.5em [screen-end]}body.slimcontent:not(.floating):not(.docked) .page-columns{display:grid;gap:0;grid-template-columns:[screen-start] 1.5em [screen-start-inset] 5fr [page-start page-start-inset] 35px [body-start-outset] 35px [body-start] 1.5em [body-content-start] minmax(500px, calc(750px - 3em)) [body-content-end] 1.5em [body-end] 50px [body-end-outset] minmax(0px, 200px) [page-end-inset] 50px [page-end] 5fr [screen-end-inset] 1.5em [screen-end]}body.listing:not(.floating):not(.docked) .page-columns{display:grid;gap:0;grid-template-columns:[screen-start] 1.5em [screen-start-inset page-start] minmax(50px, 100px) [page-start-inset] 50px [body-start-outset] 50px [body-start] 1.5em [body-content-start] minmax(500px, calc(1200px - 3em)) [body-content-end] 3em [body-end] 50px [body-end-outset] minmax(0px, 250px) [page-end-inset] 50px [page-end] 1fr [screen-end-inset] 1.5em [screen-end]}body:not(.floating):not(.docked) .page-columns.toc-left{display:grid;gap:0;grid-template-columns:[screen-start] 1.5em [screen-start-inset] 5fr [page-start] 35px [page-start-inset] minmax(0px, 175px) [body-start-outset] 35px [body-start] 1.5em [body-content-start] minmax(450px, calc(750px - 3em)) [body-content-end] 1.5em [body-end] 50px [body-end-outset] minmax(0px, 200px) [page-end-inset] 50px [page-end] 5fr [screen-end-inset] 1.5em [screen-end]}body:not(.floating):not(.docked) .page-columns.toc-left .page-columns{display:grid;gap:0;grid-template-columns:[screen-start] 1.5em [screen-start-inset] 5fr [page-start] 35px [page-start-inset] minmax(0px, 175px) [body-start-outset] 35px [body-start] 1.5em [body-content-start] minmax(450px, calc(750px - 3em)) [body-content-end] 1.5em [body-end] 50px [body-end-outset] minmax(0px, 200px) [page-end-inset] 50px [page-end] 5fr [screen-end-inset] 1.5em [screen-end]}body.floating .page-columns{display:grid;gap:0;grid-template-columns:[screen-start] 1.5em [screen-start-inset] 5fr [page-start] minmax(25px, 50px) [page-start-inset] minmax(50px, 150px) [body-start-outset] minmax(25px, 50px) [body-start] 1.5em [body-content-start] minmax(500px, calc(800px - 3em)) [body-content-end] 1.5em [body-end] minmax(25px, 50px) [body-end-outset] minmax(50px, 150px) [page-end-inset] minmax(25px, 50px) [page-end] 5fr [screen-end-inset] 1.5em [screen-end]}body.docked .page-columns{display:grid;gap:0;grid-template-columns:[screen-start] 1.5em [screen-start-inset page-start] minmax(50px, 100px) [page-start-inset] 50px [body-start-outset] 50px [body-start] 1.5em [body-content-start] minmax(500px, calc( 1000px - 3em )) [body-content-end] 1.5em [body-end] 50px [body-end-outset] minmax(0px, 100px) [page-end-inset] 50px [page-end] 5fr [screen-end-inset] 1.5em [screen-end]}body.docked.fullcontent .page-columns{display:grid;gap:0;grid-template-columns:[screen-start] 1.5em [screen-start-inset page-start] minmax(50px, 100px) [page-start-inset] 50px [body-start-outset] 50px [body-start] 1.5em [body-content-start] minmax(500px, calc( 1000px - 3em )) [body-content-end] 1.5em [body-end body-end-outset page-end-inset page-end] 5fr [screen-end-inset] 1.5em [screen-end]}body.floating.fullcontent .page-columns{display:grid;gap:0;grid-template-columns:[screen-start] 1.5em [screen-start-inset] 5fr [page-start] 50px [page-start-inset] minmax(50px, 150px) [body-start-outset] 50px [body-start] 1.5em [body-content-start] minmax(500px, calc(800px - 3em)) [body-content-end] 1.5em [body-end body-end-outset page-end-inset page-end] 5fr [screen-end-inset] 1.5em [screen-end]}body.docked.slimcontent .page-columns{display:grid;gap:0;grid-template-columns:[screen-start] 1.5em [screen-start-inset page-start] minmax(50px, 100px) [page-start-inset] 50px [body-start-outset] 50px [body-start] 1.5em [body-content-start] minmax(450px, calc(750px - 3em)) [body-content-end] 1.5em [body-end] 50px [body-end-outset] minmax(0px, 200px) [page-end-inset] 50px [page-end] 5fr [screen-end-inset] 1.5em [screen-end]}body.docked.listing .page-columns{display:grid;gap:0;grid-template-columns:[screen-start] 1.5em [screen-start-inset page-start] minmax(50px, 100px) [page-start-inset] 50px [body-start-outset] 50px [body-start] 1.5em [body-content-start] minmax(500px, calc( 1000px - 3em )) [body-content-end] 1.5em [body-end] 50px [body-end-outset] minmax(0px, 100px) [page-end-inset] 50px [page-end] 5fr [screen-end-inset] 1.5em [screen-end]}body.floating.slimcontent .page-columns{display:grid;gap:0;grid-template-columns:[screen-start] 1.5em [screen-start-inset] 5fr [page-start] 50px [page-start-inset] minmax(50px, 150px) [body-start-outset] 50px [body-start] 1.5em [body-content-start] minmax(450px, calc(750px - 3em)) [body-content-end] 1.5em [body-end] 50px [body-end-outset] minmax(50px, 150px) [page-end-inset] 50px [page-end] 5fr [screen-end-inset] 1.5em [screen-end]}body.floating.listing .page-columns{display:grid;gap:0;grid-template-columns:[screen-start] 1.5em [screen-start-inset] 5fr [page-start] minmax(25px, 50px) [page-start-inset] minmax(50px, 150px) [body-start-outset] minmax(25px, 50px) [body-start] 1.5em [body-content-start] minmax(500px, calc(800px - 3em)) [body-content-end] 1.5em [body-end] minmax(25px, 50px) [body-end-outset] minmax(50px, 150px) [page-end-inset] minmax(25px, 50px) [page-end] 5fr [screen-end-inset] 1.5em [screen-end]}}@media(max-width: 991.98px){body .page-columns{display:grid;gap:0;grid-template-columns:[screen-start] 1.5em [screen-start-inset page-start page-start-inset body-start-outset] 5fr [body-start] 1.5em [body-content-start] minmax(500px, calc(750px - 3em)) [body-content-end] 1.5em [body-end] 35px [body-end-outset] minmax(75px, 145px) [page-end-inset] 35px [page-end] 5fr [screen-end-inset] 1.5em [screen-end]}body.fullcontent:not(.floating):not(.docked) .page-columns{display:grid;gap:0;grid-template-columns:[screen-start] 1.5em [screen-start-inset page-start page-start-inset body-start-outset] 5fr [body-start] 1.5em [body-content-start] minmax(500px, calc(750px - 3em)) [body-content-end] 1.5em [body-end body-end-outset page-end-inset page-end] 5fr [screen-end-inset] 1.5em [screen-end]}body.slimcontent:not(.floating):not(.docked) .page-columns{display:grid;gap:0;grid-template-columns:[screen-start] 1.5em [screen-start-inset page-start page-start-inset body-start-outset] 5fr [body-start] 1.5em [body-content-start] minmax(500px, calc(750px - 3em)) [body-content-end] 1.5em [body-end] 35px [body-end-outset] minmax(75px, 145px) [page-end-inset] 35px [page-end] 5fr [screen-end-inset] 1.5em [screen-end]}body.listing:not(.floating):not(.docked) .page-columns{display:grid;gap:0;grid-template-columns:[screen-start] 1.5em [screen-start-inset page-start page-start-inset body-start-outset] 5fr [body-start] 1.5em [body-content-start] minmax(500px, calc(1200px - 3em)) [body-content-end body-end body-end-outset page-end-inset page-end] 5fr [screen-end-inset] 1.5em [screen-end]}body:not(.floating):not(.docked) .page-columns.toc-left{display:grid;gap:0;grid-template-columns:[screen-start] 1.5em [screen-start-inset] 5fr [page-start] 35px [page-start-inset] minmax(0px, 145px) [body-start-outset] 35px [body-start] 1.5em [body-content-start] minmax(450px, calc(750px - 3em)) [body-content-end] 1.5em [body-end body-end-outset page-end-inset page-end] 5fr [screen-end-inset] 1.5em [screen-end]}body:not(.floating):not(.docked) .page-columns.toc-left .page-columns{display:grid;gap:0;grid-template-columns:[screen-start] 1.5em [screen-start-inset] 5fr [page-start] 35px [page-start-inset] minmax(0px, 145px) [body-start-outset] 35px [body-start] 1.5em [body-content-start] minmax(450px, calc(750px - 3em)) [body-content-end] 1.5em [body-end body-end-outset page-end-inset page-end] 5fr [screen-end-inset] 1.5em [screen-end]}body.floating .page-columns{display:grid;gap:0;grid-template-columns:[screen-start] 1.5em [screen-start-inset] 5fr [page-start page-start-inset body-start-outset body-start] 1em [body-content-start] minmax(500px, calc(750px - 3em)) [body-content-end] 1.5em [body-end] 50px [body-end-outset] minmax(75px, 150px) [page-end-inset] 25px [page-end] 5fr [screen-end-inset] 1.5em [screen-end]}body.docked .page-columns{display:grid;gap:0;grid-template-columns:[screen-start] 1.5em [screen-start-inset page-start page-start-inset body-start-outset body-start body-content-start] minmax(500px, calc(750px - 3em)) [body-content-end] 1.5em [body-end] 50px [body-end-outset] minmax(25px, 50px) [page-end-inset] 50px [page-end] 5fr [screen-end-inset] 1.5em [screen-end]}body.docked.fullcontent .page-columns{display:grid;gap:0;grid-template-columns:[screen-start] 1.5em [screen-start-inset page-start page-start-inset body-start-outset body-start body-content-start] minmax(500px, calc( 1000px - 3em )) [body-content-end] 1.5em [body-end body-end-outset page-end-inset page-end] 5fr [screen-end-inset] 1.5em [screen-end]}body.floating.fullcontent .page-columns{display:grid;gap:0;grid-template-columns:[screen-start] 1.5em [screen-start-inset] 5fr [page-start page-start-inset body-start-outset body-start] 1em [body-content-start] minmax(500px, calc(800px - 3em)) [body-content-end] 1.5em [body-end body-end-outset page-end-inset page-end] 5fr [screen-end-inset] 1.5em [screen-end]}body.docked.slimcontent .page-columns{display:grid;gap:0;grid-template-columns:[screen-start] 1.5em [screen-start-inset page-start page-start-inset body-start-outset body-start body-content-start] minmax(500px, calc(750px - 3em)) [body-content-end] 1.5em [body-end] 35px [body-end-outset] minmax(75px, 145px) [page-end-inset] 35px [page-end] 5fr [screen-end-inset] 1.5em [screen-end]}body.docked.listing .page-columns{display:grid;gap:0;grid-template-columns:[screen-start] 1.5em [screen-start-inset page-start page-start-inset body-start-outset body-start body-content-start] minmax(500px, calc(750px - 3em)) [body-content-end] 1.5em [body-end] 50px [body-end-outset] minmax(25px, 50px) [page-end-inset] 50px [page-end] 5fr [screen-end-inset] 1.5em [screen-end]}body.floating.slimcontent .page-columns{display:grid;gap:0;grid-template-columns:[screen-start] 1.5em [screen-start-inset] 5fr [page-start page-start-inset body-start-outset body-start] 1em [body-content-start] minmax(500px, calc(750px - 3em)) [body-content-end] 1.5em [body-end] 35px [body-end-outset] minmax(75px, 145px) [page-end-inset] 35px [page-end] 4fr [screen-end-inset] 1.5em [screen-end]}body.floating.listing .page-columns{display:grid;gap:0;grid-template-columns:[screen-start] 1.5em [screen-start-inset] 5fr [page-start page-start-inset body-start-outset body-start] 1em [body-content-start] minmax(500px, calc(750px - 3em)) [body-content-end] 1.5em [body-end] 50px [body-end-outset] minmax(75px, 150px) [page-end-inset] 25px [page-end] 5fr [screen-end-inset] 1.5em [screen-end]}}@media(max-width: 767.98px){body .page-columns,body.fullcontent:not(.floating):not(.docked) .page-columns,body.slimcontent:not(.floating):not(.docked) .page-columns,body.docked .page-columns,body.docked.slimcontent .page-columns,body.docked.fullcontent .page-columns,body.floating .page-columns,body.floating.slimcontent .page-columns,body.floating.fullcontent .page-columns{display:grid;gap:0;grid-template-columns:[screen-start] 1.5em [screen-start-inset page-start page-start-inset body-start-outset body-start body-content-start] minmax(0px, 1fr) [body-content-end body-end body-end-outset page-end-inset page-end screen-end-inset] 1.5em [screen-end]}body:not(.floating):not(.docked) .page-columns.toc-left{display:grid;gap:0;grid-template-columns:[screen-start] 1.5em [screen-start-inset page-start page-start-inset body-start-outset body-start body-content-start] minmax(0px, 1fr) [body-content-end body-end body-end-outset page-end-inset page-end screen-end-inset] 1.5em [screen-end]}body:not(.floating):not(.docked) .page-columns.toc-left .page-columns{display:grid;gap:0;grid-template-columns:[screen-start] 1.5em [screen-start-inset page-start page-start-inset body-start-outset body-start body-content-start] minmax(0px, 1fr) [body-content-end body-end body-end-outset page-end-inset page-end screen-end-inset] 1.5em [screen-end]}nav[role=doc-toc]{display:none}}body,.page-row-navigation{grid-template-rows:[page-top] max-content [contents-top] max-content [contents-bottom] max-content [page-bottom]}.page-rows-contents{grid-template-rows:[content-top] minmax(max-content, 1fr) [content-bottom] minmax(60px, max-content) [page-bottom]}.page-full{grid-column:screen-start/screen-end !important}.page-columns>*{grid-column:body-content-start/body-content-end}.page-columns.column-page>*{grid-column:page-start/page-end}.page-columns.column-page-left>*{grid-column:page-start/body-content-end}.page-columns.column-page-right>*{grid-column:body-content-start/page-end}.page-rows{grid-auto-rows:auto}.header{grid-column:screen-start/screen-end;grid-row:page-top/contents-top}#quarto-content{padding:0;grid-column:screen-start/screen-end;grid-row:contents-top/contents-bottom}body.floating .sidebar.sidebar-navigation{grid-column:page-start/body-start;grid-row:content-top/page-bottom}body.docked .sidebar.sidebar-navigation{grid-column:screen-start/body-start;grid-row:content-top/page-bottom}.sidebar.toc-left{grid-column:page-start/body-start;grid-row:content-top/page-bottom}.sidebar.margin-sidebar{grid-column:body-end/page-end;grid-row:content-top/page-bottom}.page-columns .content{grid-column:body-content-start/body-content-end;grid-row:content-top/content-bottom;align-content:flex-start}.page-columns .page-navigation{grid-column:body-content-start/body-content-end;grid-row:content-bottom/page-bottom}.page-columns .footer{grid-column:screen-start/screen-end;grid-row:contents-bottom/page-bottom}.page-columns .column-body{grid-column:body-content-start/body-content-end}.page-columns .column-body-fullbleed{grid-column:body-start/body-end}.page-columns .column-body-outset{grid-column:body-start-outset/body-end-outset;z-index:998;transform:translate3d(0, 0, 0)}.page-columns .column-body-outset table{background:#fff}.page-columns .column-body-outset-left{grid-column:body-start-outset/body-content-end;z-index:998;transform:translate3d(0, 0, 0)}.page-columns .column-body-outset-left table{background:#fff}.page-columns .column-body-outset-right{grid-column:body-content-start/body-end-outset;z-index:998;transform:translate3d(0, 0, 0)}.page-columns .column-body-outset-right table{background:#fff}.page-columns .column-page{grid-column:page-start/page-end;z-index:998;transform:translate3d(0, 0, 0)}.page-columns .column-page table{background:#fff}.page-columns .column-page-inset{grid-column:page-start-inset/page-end-inset;z-index:998;transform:translate3d(0, 0, 0)}.page-columns .column-page-inset table{background:#fff}.page-columns .column-page-inset-left{grid-column:page-start-inset/body-content-end;z-index:998;transform:translate3d(0, 0, 0)}.page-columns .column-page-inset-left table{background:#fff}.page-columns .column-page-inset-right{grid-column:body-content-start/page-end-inset;z-index:998;transform:translate3d(0, 0, 0)}.page-columns .column-page-inset-right figcaption table{background:#fff}.page-columns .column-page-left{grid-column:page-start/body-content-end;z-index:998;transform:translate3d(0, 0, 0)}.page-columns .column-page-left table{background:#fff}.page-columns .column-page-right{grid-column:body-content-start/page-end;z-index:998;transform:translate3d(0, 0, 0)}.page-columns .column-page-right figcaption table{background:#fff}#quarto-content.page-columns #quarto-margin-sidebar,#quarto-content.page-columns #quarto-sidebar{z-index:1}@media(max-width: 991.98px){#quarto-content.page-columns #quarto-margin-sidebar.collapse,#quarto-content.page-columns #quarto-sidebar.collapse{z-index:1055}}#quarto-content.page-columns main.column-page,#quarto-content.page-columns main.column-page-right,#quarto-content.page-columns main.column-page-left{z-index:0}.page-columns .column-screen-inset{grid-column:screen-start-inset/screen-end-inset;z-index:998;transform:translate3d(0, 0, 0)}.page-columns .column-screen-inset table{background:#fff}.page-columns .column-screen-inset-left{grid-column:screen-start-inset/body-content-end;z-index:998;transform:translate3d(0, 0, 0)}.page-columns .column-screen-inset-left table{background:#fff}.page-columns .column-screen-inset-right{grid-column:body-content-start/screen-end-inset;z-index:998;transform:translate3d(0, 0, 0)}.page-columns .column-screen-inset-right table{background:#fff}.page-columns .column-screen{grid-column:screen-start/screen-end;z-index:998;transform:translate3d(0, 0, 0)}.page-columns .column-screen table{background:#fff}.page-columns .column-screen-left{grid-column:screen-start/body-content-end;z-index:998;transform:translate3d(0, 0, 0)}.page-columns .column-screen-left table{background:#fff}.page-columns .column-screen-right{grid-column:body-content-start/screen-end;z-index:998;transform:translate3d(0, 0, 0)}.page-columns .column-screen-right table{background:#fff}.page-columns .column-screen-inset-shaded{grid-column:screen-start/screen-end;padding:1em;background:#f8f9fa;z-index:998;transform:translate3d(0, 0, 0);margin-bottom:1em}.zindex-content{z-index:998;transform:translate3d(0, 0, 0)}.zindex-modal{z-index:1055;transform:translate3d(0, 0, 0)}.zindex-over-content{z-index:999;transform:translate3d(0, 0, 0)}img.img-fluid.column-screen,img.img-fluid.column-screen-inset-shaded,img.img-fluid.column-screen-inset,img.img-fluid.column-screen-inset-left,img.img-fluid.column-screen-inset-right,img.img-fluid.column-screen-left,img.img-fluid.column-screen-right{width:100%}@media(min-width: 992px){.margin-caption,div.aside,aside,.column-margin{grid-column:body-end/page-end !important;z-index:998}.column-sidebar{grid-column:page-start/body-start !important;z-index:998}.column-leftmargin{grid-column:screen-start-inset/body-start !important;z-index:998}.no-row-height{height:1em;overflow:visible}}@media(max-width: 991.98px){.margin-caption,div.aside,aside,.column-margin{grid-column:body-end/page-end !important;z-index:998}.no-row-height{height:1em;overflow:visible}.page-columns.page-full{overflow:visible}.page-columns.toc-left .margin-caption,.page-columns.toc-left div.aside,.page-columns.toc-left aside,.page-columns.toc-left .column-margin{grid-column:body-content-start/body-content-end !important;z-index:998;transform:translate3d(0, 0, 0)}.page-columns.toc-left .no-row-height{height:initial;overflow:initial}}@media(max-width: 767.98px){.margin-caption,div.aside,aside,.column-margin{grid-column:body-content-start/body-content-end !important;z-index:998;transform:translate3d(0, 0, 0)}.no-row-height{height:initial;overflow:initial}#quarto-margin-sidebar{display:none}.hidden-sm{display:none}}.panel-grid{display:grid;grid-template-rows:repeat(1, 1fr);grid-template-columns:repeat(24, 1fr);gap:1em}.panel-grid .g-col-1{grid-column:auto/span 1}.panel-grid .g-col-2{grid-column:auto/span 2}.panel-grid .g-col-3{grid-column:auto/span 3}.panel-grid .g-col-4{grid-column:auto/span 4}.panel-grid .g-col-5{grid-column:auto/span 5}.panel-grid .g-col-6{grid-column:auto/span 6}.panel-grid .g-col-7{grid-column:auto/span 7}.panel-grid .g-col-8{grid-column:auto/span 8}.panel-grid .g-col-9{grid-column:auto/span 9}.panel-grid .g-col-10{grid-column:auto/span 10}.panel-grid .g-col-11{grid-column:auto/span 11}.panel-grid .g-col-12{grid-column:auto/span 12}.panel-grid .g-col-13{grid-column:auto/span 13}.panel-grid .g-col-14{grid-column:auto/span 14}.panel-grid .g-col-15{grid-column:auto/span 15}.panel-grid .g-col-16{grid-column:auto/span 16}.panel-grid .g-col-17{grid-column:auto/span 17}.panel-grid .g-col-18{grid-column:auto/span 18}.panel-grid .g-col-19{grid-column:auto/span 19}.panel-grid .g-col-20{grid-column:auto/span 20}.panel-grid .g-col-21{grid-column:auto/span 21}.panel-grid .g-col-22{grid-column:auto/span 22}.panel-grid .g-col-23{grid-column:auto/span 23}.panel-grid .g-col-24{grid-column:auto/span 24}.panel-grid .g-start-1{grid-column-start:1}.panel-grid .g-start-2{grid-column-start:2}.panel-grid .g-start-3{grid-column-start:3}.panel-grid .g-start-4{grid-column-start:4}.panel-grid .g-start-5{grid-column-start:5}.panel-grid .g-start-6{grid-column-start:6}.panel-grid .g-start-7{grid-column-start:7}.panel-grid .g-start-8{grid-column-start:8}.panel-grid .g-start-9{grid-column-start:9}.panel-grid .g-start-10{grid-column-start:10}.panel-grid .g-start-11{grid-column-start:11}.panel-grid .g-start-12{grid-column-start:12}.panel-grid .g-start-13{grid-column-start:13}.panel-grid .g-start-14{grid-column-start:14}.panel-grid .g-start-15{grid-column-start:15}.panel-grid .g-start-16{grid-column-start:16}.panel-grid .g-start-17{grid-column-start:17}.panel-grid .g-start-18{grid-column-start:18}.panel-grid .g-start-19{grid-column-start:19}.panel-grid .g-start-20{grid-column-start:20}.panel-grid .g-start-21{grid-column-start:21}.panel-grid .g-start-22{grid-column-start:22}.panel-grid .g-start-23{grid-column-start:23}@media(min-width: 576px){.panel-grid .g-col-sm-1{grid-column:auto/span 1}.panel-grid .g-col-sm-2{grid-column:auto/span 2}.panel-grid .g-col-sm-3{grid-column:auto/span 3}.panel-grid .g-col-sm-4{grid-column:auto/span 4}.panel-grid .g-col-sm-5{grid-column:auto/span 5}.panel-grid .g-col-sm-6{grid-column:auto/span 6}.panel-grid .g-col-sm-7{grid-column:auto/span 7}.panel-grid .g-col-sm-8{grid-column:auto/span 8}.panel-grid .g-col-sm-9{grid-column:auto/span 9}.panel-grid .g-col-sm-10{grid-column:auto/span 10}.panel-grid .g-col-sm-11{grid-column:auto/span 11}.panel-grid .g-col-sm-12{grid-column:auto/span 12}.panel-grid .g-col-sm-13{grid-column:auto/span 13}.panel-grid .g-col-sm-14{grid-column:auto/span 14}.panel-grid .g-col-sm-15{grid-column:auto/span 15}.panel-grid .g-col-sm-16{grid-column:auto/span 16}.panel-grid .g-col-sm-17{grid-column:auto/span 17}.panel-grid .g-col-sm-18{grid-column:auto/span 18}.panel-grid .g-col-sm-19{grid-column:auto/span 19}.panel-grid .g-col-sm-20{grid-column:auto/span 20}.panel-grid .g-col-sm-21{grid-column:auto/span 21}.panel-grid .g-col-sm-22{grid-column:auto/span 22}.panel-grid .g-col-sm-23{grid-column:auto/span 23}.panel-grid .g-col-sm-24{grid-column:auto/span 24}.panel-grid .g-start-sm-1{grid-column-start:1}.panel-grid .g-start-sm-2{grid-column-start:2}.panel-grid .g-start-sm-3{grid-column-start:3}.panel-grid .g-start-sm-4{grid-column-start:4}.panel-grid .g-start-sm-5{grid-column-start:5}.panel-grid .g-start-sm-6{grid-column-start:6}.panel-grid .g-start-sm-7{grid-column-start:7}.panel-grid .g-start-sm-8{grid-column-start:8}.panel-grid .g-start-sm-9{grid-column-start:9}.panel-grid .g-start-sm-10{grid-column-start:10}.panel-grid .g-start-sm-11{grid-column-start:11}.panel-grid .g-start-sm-12{grid-column-start:12}.panel-grid .g-start-sm-13{grid-column-start:13}.panel-grid .g-start-sm-14{grid-column-start:14}.panel-grid .g-start-sm-15{grid-column-start:15}.panel-grid .g-start-sm-16{grid-column-start:16}.panel-grid .g-start-sm-17{grid-column-start:17}.panel-grid .g-start-sm-18{grid-column-start:18}.panel-grid .g-start-sm-19{grid-column-start:19}.panel-grid .g-start-sm-20{grid-column-start:20}.panel-grid .g-start-sm-21{grid-column-start:21}.panel-grid .g-start-sm-22{grid-column-start:22}.panel-grid .g-start-sm-23{grid-column-start:23}}@media(min-width: 768px){.panel-grid .g-col-md-1{grid-column:auto/span 1}.panel-grid .g-col-md-2{grid-column:auto/span 2}.panel-grid .g-col-md-3{grid-column:auto/span 3}.panel-grid .g-col-md-4{grid-column:auto/span 4}.panel-grid .g-col-md-5{grid-column:auto/span 5}.panel-grid .g-col-md-6{grid-column:auto/span 6}.panel-grid .g-col-md-7{grid-column:auto/span 7}.panel-grid .g-col-md-8{grid-column:auto/span 8}.panel-grid .g-col-md-9{grid-column:auto/span 9}.panel-grid .g-col-md-10{grid-column:auto/span 10}.panel-grid .g-col-md-11{grid-column:auto/span 11}.panel-grid .g-col-md-12{grid-column:auto/span 12}.panel-grid .g-col-md-13{grid-column:auto/span 13}.panel-grid .g-col-md-14{grid-column:auto/span 14}.panel-grid .g-col-md-15{grid-column:auto/span 15}.panel-grid .g-col-md-16{grid-column:auto/span 16}.panel-grid .g-col-md-17{grid-column:auto/span 17}.panel-grid .g-col-md-18{grid-column:auto/span 18}.panel-grid .g-col-md-19{grid-column:auto/span 19}.panel-grid .g-col-md-20{grid-column:auto/span 20}.panel-grid .g-col-md-21{grid-column:auto/span 21}.panel-grid .g-col-md-22{grid-column:auto/span 22}.panel-grid .g-col-md-23{grid-column:auto/span 23}.panel-grid .g-col-md-24{grid-column:auto/span 24}.panel-grid .g-start-md-1{grid-column-start:1}.panel-grid .g-start-md-2{grid-column-start:2}.panel-grid .g-start-md-3{grid-column-start:3}.panel-grid .g-start-md-4{grid-column-start:4}.panel-grid .g-start-md-5{grid-column-start:5}.panel-grid .g-start-md-6{grid-column-start:6}.panel-grid .g-start-md-7{grid-column-start:7}.panel-grid .g-start-md-8{grid-column-start:8}.panel-grid .g-start-md-9{grid-column-start:9}.panel-grid .g-start-md-10{grid-column-start:10}.panel-grid .g-start-md-11{grid-column-start:11}.panel-grid .g-start-md-12{grid-column-start:12}.panel-grid .g-start-md-13{grid-column-start:13}.panel-grid .g-start-md-14{grid-column-start:14}.panel-grid .g-start-md-15{grid-column-start:15}.panel-grid .g-start-md-16{grid-column-start:16}.panel-grid .g-start-md-17{grid-column-start:17}.panel-grid .g-start-md-18{grid-column-start:18}.panel-grid .g-start-md-19{grid-column-start:19}.panel-grid .g-start-md-20{grid-column-start:20}.panel-grid .g-start-md-21{grid-column-start:21}.panel-grid .g-start-md-22{grid-column-start:22}.panel-grid .g-start-md-23{grid-column-start:23}}@media(min-width: 992px){.panel-grid .g-col-lg-1{grid-column:auto/span 1}.panel-grid .g-col-lg-2{grid-column:auto/span 2}.panel-grid .g-col-lg-3{grid-column:auto/span 3}.panel-grid .g-col-lg-4{grid-column:auto/span 4}.panel-grid .g-col-lg-5{grid-column:auto/span 5}.panel-grid .g-col-lg-6{grid-column:auto/span 6}.panel-grid .g-col-lg-7{grid-column:auto/span 7}.panel-grid .g-col-lg-8{grid-column:auto/span 8}.panel-grid .g-col-lg-9{grid-column:auto/span 9}.panel-grid .g-col-lg-10{grid-column:auto/span 10}.panel-grid .g-col-lg-11{grid-column:auto/span 11}.panel-grid .g-col-lg-12{grid-column:auto/span 12}.panel-grid .g-col-lg-13{grid-column:auto/span 13}.panel-grid .g-col-lg-14{grid-column:auto/span 14}.panel-grid .g-col-lg-15{grid-column:auto/span 15}.panel-grid .g-col-lg-16{grid-column:auto/span 16}.panel-grid .g-col-lg-17{grid-column:auto/span 17}.panel-grid .g-col-lg-18{grid-column:auto/span 18}.panel-grid .g-col-lg-19{grid-column:auto/span 19}.panel-grid .g-col-lg-20{grid-column:auto/span 20}.panel-grid .g-col-lg-21{grid-column:auto/span 21}.panel-grid .g-col-lg-22{grid-column:auto/span 22}.panel-grid .g-col-lg-23{grid-column:auto/span 23}.panel-grid .g-col-lg-24{grid-column:auto/span 24}.panel-grid .g-start-lg-1{grid-column-start:1}.panel-grid .g-start-lg-2{grid-column-start:2}.panel-grid .g-start-lg-3{grid-column-start:3}.panel-grid .g-start-lg-4{grid-column-start:4}.panel-grid .g-start-lg-5{grid-column-start:5}.panel-grid .g-start-lg-6{grid-column-start:6}.panel-grid .g-start-lg-7{grid-column-start:7}.panel-grid .g-start-lg-8{grid-column-start:8}.panel-grid .g-start-lg-9{grid-column-start:9}.panel-grid .g-start-lg-10{grid-column-start:10}.panel-grid .g-start-lg-11{grid-column-start:11}.panel-grid .g-start-lg-12{grid-column-start:12}.panel-grid .g-start-lg-13{grid-column-start:13}.panel-grid .g-start-lg-14{grid-column-start:14}.panel-grid .g-start-lg-15{grid-column-start:15}.panel-grid .g-start-lg-16{grid-column-start:16}.panel-grid .g-start-lg-17{grid-column-start:17}.panel-grid .g-start-lg-18{grid-column-start:18}.panel-grid .g-start-lg-19{grid-column-start:19}.panel-grid .g-start-lg-20{grid-column-start:20}.panel-grid .g-start-lg-21{grid-column-start:21}.panel-grid .g-start-lg-22{grid-column-start:22}.panel-grid .g-start-lg-23{grid-column-start:23}}@media(min-width: 1200px){.panel-grid .g-col-xl-1{grid-column:auto/span 1}.panel-grid .g-col-xl-2{grid-column:auto/span 2}.panel-grid .g-col-xl-3{grid-column:auto/span 3}.panel-grid .g-col-xl-4{grid-column:auto/span 4}.panel-grid .g-col-xl-5{grid-column:auto/span 5}.panel-grid .g-col-xl-6{grid-column:auto/span 6}.panel-grid .g-col-xl-7{grid-column:auto/span 7}.panel-grid .g-col-xl-8{grid-column:auto/span 8}.panel-grid .g-col-xl-9{grid-column:auto/span 9}.panel-grid .g-col-xl-10{grid-column:auto/span 10}.panel-grid .g-col-xl-11{grid-column:auto/span 11}.panel-grid .g-col-xl-12{grid-column:auto/span 12}.panel-grid .g-col-xl-13{grid-column:auto/span 13}.panel-grid .g-col-xl-14{grid-column:auto/span 14}.panel-grid .g-col-xl-15{grid-column:auto/span 15}.panel-grid .g-col-xl-16{grid-column:auto/span 16}.panel-grid .g-col-xl-17{grid-column:auto/span 17}.panel-grid .g-col-xl-18{grid-column:auto/span 18}.panel-grid .g-col-xl-19{grid-column:auto/span 19}.panel-grid .g-col-xl-20{grid-column:auto/span 20}.panel-grid .g-col-xl-21{grid-column:auto/span 21}.panel-grid .g-col-xl-22{grid-column:auto/span 22}.panel-grid .g-col-xl-23{grid-column:auto/span 23}.panel-grid .g-col-xl-24{grid-column:auto/span 24}.panel-grid .g-start-xl-1{grid-column-start:1}.panel-grid .g-start-xl-2{grid-column-start:2}.panel-grid .g-start-xl-3{grid-column-start:3}.panel-grid .g-start-xl-4{grid-column-start:4}.panel-grid .g-start-xl-5{grid-column-start:5}.panel-grid .g-start-xl-6{grid-column-start:6}.panel-grid .g-start-xl-7{grid-column-start:7}.panel-grid .g-start-xl-8{grid-column-start:8}.panel-grid .g-start-xl-9{grid-column-start:9}.panel-grid .g-start-xl-10{grid-column-start:10}.panel-grid .g-start-xl-11{grid-column-start:11}.panel-grid .g-start-xl-12{grid-column-start:12}.panel-grid .g-start-xl-13{grid-column-start:13}.panel-grid .g-start-xl-14{grid-column-start:14}.panel-grid .g-start-xl-15{grid-column-start:15}.panel-grid .g-start-xl-16{grid-column-start:16}.panel-grid .g-start-xl-17{grid-column-start:17}.panel-grid .g-start-xl-18{grid-column-start:18}.panel-grid .g-start-xl-19{grid-column-start:19}.panel-grid .g-start-xl-20{grid-column-start:20}.panel-grid .g-start-xl-21{grid-column-start:21}.panel-grid .g-start-xl-22{grid-column-start:22}.panel-grid .g-start-xl-23{grid-column-start:23}}@media(min-width: 1400px){.panel-grid .g-col-xxl-1{grid-column:auto/span 1}.panel-grid .g-col-xxl-2{grid-column:auto/span 2}.panel-grid .g-col-xxl-3{grid-column:auto/span 3}.panel-grid .g-col-xxl-4{grid-column:auto/span 4}.panel-grid .g-col-xxl-5{grid-column:auto/span 5}.panel-grid .g-col-xxl-6{grid-column:auto/span 6}.panel-grid .g-col-xxl-7{grid-column:auto/span 7}.panel-grid .g-col-xxl-8{grid-column:auto/span 8}.panel-grid .g-col-xxl-9{grid-column:auto/span 9}.panel-grid .g-col-xxl-10{grid-column:auto/span 10}.panel-grid .g-col-xxl-11{grid-column:auto/span 11}.panel-grid .g-col-xxl-12{grid-column:auto/span 12}.panel-grid .g-col-xxl-13{grid-column:auto/span 13}.panel-grid .g-col-xxl-14{grid-column:auto/span 14}.panel-grid .g-col-xxl-15{grid-column:auto/span 15}.panel-grid .g-col-xxl-16{grid-column:auto/span 16}.panel-grid .g-col-xxl-17{grid-column:auto/span 17}.panel-grid .g-col-xxl-18{grid-column:auto/span 18}.panel-grid .g-col-xxl-19{grid-column:auto/span 19}.panel-grid .g-col-xxl-20{grid-column:auto/span 20}.panel-grid .g-col-xxl-21{grid-column:auto/span 21}.panel-grid .g-col-xxl-22{grid-column:auto/span 22}.panel-grid .g-col-xxl-23{grid-column:auto/span 23}.panel-grid .g-col-xxl-24{grid-column:auto/span 24}.panel-grid .g-start-xxl-1{grid-column-start:1}.panel-grid .g-start-xxl-2{grid-column-start:2}.panel-grid .g-start-xxl-3{grid-column-start:3}.panel-grid .g-start-xxl-4{grid-column-start:4}.panel-grid .g-start-xxl-5{grid-column-start:5}.panel-grid .g-start-xxl-6{grid-column-start:6}.panel-grid .g-start-xxl-7{grid-column-start:7}.panel-grid .g-start-xxl-8{grid-column-start:8}.panel-grid .g-start-xxl-9{grid-column-start:9}.panel-grid .g-start-xxl-10{grid-column-start:10}.panel-grid .g-start-xxl-11{grid-column-start:11}.panel-grid .g-start-xxl-12{grid-column-start:12}.panel-grid .g-start-xxl-13{grid-column-start:13}.panel-grid .g-start-xxl-14{grid-column-start:14}.panel-grid .g-start-xxl-15{grid-column-start:15}.panel-grid .g-start-xxl-16{grid-column-start:16}.panel-grid .g-start-xxl-17{grid-column-start:17}.panel-grid .g-start-xxl-18{grid-column-start:18}.panel-grid .g-start-xxl-19{grid-column-start:19}.panel-grid .g-start-xxl-20{grid-column-start:20}.panel-grid .g-start-xxl-21{grid-column-start:21}.panel-grid .g-start-xxl-22{grid-column-start:22}.panel-grid .g-start-xxl-23{grid-column-start:23}}main{margin-top:1em;margin-bottom:1em}h1,.h1,h2,.h2{margin-top:2rem;margin-bottom:1rem}h1.title,.title.h1{margin-top:0}h2,.h2{border-bottom:1px solid #dee2e6;padding-bottom:.5rem}h3,.h3,h4,.h4{margin-top:1.5rem}.header-section-number{color:#747a7f}.nav-link.active .header-section-number{color:inherit}mark,.mark{padding:0em}.panel-caption,caption,.figure-caption{font-size:1rem}.panel-caption,.figure-caption,figcaption{color:#747a7f}.table-caption,caption{color:#373a3c}.quarto-layout-cell[data-ref-parent] caption{color:#747a7f}.column-margin figcaption,.margin-caption,div.aside,aside,.column-margin{color:#747a7f;font-size:.825rem}.panel-caption.margin-caption{text-align:inherit}.column-margin.column-container p{margin-bottom:0}.column-margin.column-container>*:not(.collapse){padding-top:.5em;padding-bottom:.5em;display:block}.column-margin.column-container>*.collapse:not(.show){display:none}@media(min-width: 768px){.column-margin.column-container .callout-margin-content:first-child{margin-top:4.5em}.column-margin.column-container .callout-margin-content-simple:first-child{margin-top:3.5em}}.margin-caption>*{padding-top:.5em;padding-bottom:.5em}@media(max-width: 767.98px){.quarto-layout-row{flex-direction:column}}.tab-content{margin-top:0px;border-left:#dee2e6 1px solid;border-right:#dee2e6 1px solid;border-bottom:#dee2e6 1px solid;margin-left:0;padding:1em;margin-bottom:1em}@media(max-width: 767.98px){.layout-sidebar{margin-left:0;margin-right:0}}.panel-sidebar,.panel-sidebar .form-control,.panel-input,.panel-input .form-control,.selectize-dropdown{font-size:.9rem}.panel-sidebar .form-control,.panel-input .form-control{padding-top:.1rem}.tab-pane div.sourceCode{margin-top:0px}.tab-pane>p{padding-top:1em}.tab-content>.tab-pane:not(.active){display:none !important}div.sourceCode{background-color:rgba(233,236,239,.65);border:1px solid rgba(233,236,239,.65);border-radius:.25rem}pre.sourceCode{background-color:transparent}pre.sourceCode{border:none;font-size:.875em;overflow:visible !important;padding:.4em}.callout pre.sourceCode{padding-left:0}div.sourceCode{overflow-y:hidden}.callout div.sourceCode{margin-left:initial}.blockquote{font-size:inherit;padding-left:1rem;padding-right:1.5rem;color:#747a7f}.blockquote h1:first-child,.blockquote .h1:first-child,.blockquote h2:first-child,.blockquote .h2:first-child,.blockquote h3:first-child,.blockquote .h3:first-child,.blockquote h4:first-child,.blockquote .h4:first-child,.blockquote h5:first-child,.blockquote .h5:first-child{margin-top:0}pre{background-color:initial;padding:initial;border:initial}p code:not(.sourceCode),li code:not(.sourceCode){background-color:#f7f7f7;padding:.2em}nav p code:not(.sourceCode),nav li code:not(.sourceCode){background-color:transparent;padding:0}#quarto-embedded-source-code-modal>.modal-dialog{max-width:1000px;padding-left:1.75rem;padding-right:1.75rem}#quarto-embedded-source-code-modal>.modal-dialog>.modal-content>.modal-body{padding:0}#quarto-embedded-source-code-modal>.modal-dialog>.modal-content>.modal-body div.sourceCode{margin:0;padding:.2rem .2rem;border-radius:0px;border:none}#quarto-embedded-source-code-modal>.modal-dialog>.modal-content>.modal-header{padding:.7rem}.code-tools-button{font-size:1rem;padding:.15rem .15rem;margin-left:5px;color:#868e96;background-color:transparent;transition:initial;cursor:pointer}.code-tools-button>.bi::before{display:inline-block;height:1rem;width:1rem;content:"";vertical-align:-0.125em;background-image:url('data:image/svg+xml,<svg xmlns="http://www.w3.org/2000/svg" width="16" height="16" fill="rgb(134, 142, 150)" viewBox="0 0 16 16"><path d="M10.478 1.647a.5.5 0 1 0-.956-.294l-4 13a.5.5 0 0 0 .956.294l4-13zM4.854 4.146a.5.5 0 0 1 0 .708L1.707 8l3.147 3.146a.5.5 0 0 1-.708.708l-3.5-3.5a.5.5 0 0 1 0-.708l3.5-3.5a.5.5 0 0 1 .708 0zm6.292 0a.5.5 0 0 0 0 .708L14.293 8l-3.147 3.146a.5.5 0 0 0 .708.708l3.5-3.5a.5.5 0 0 0 0-.708l-3.5-3.5a.5.5 0 0 0-.708 0z"/></svg>');background-repeat:no-repeat;background-size:1rem 1rem}.code-tools-button:hover>.bi::before{background-image:url('data:image/svg+xml,<svg xmlns="http://www.w3.org/2000/svg" width="16" height="16" fill="rgb(55, 58, 60)" viewBox="0 0 16 16"><path d="M10.478 1.647a.5.5 0 1 0-.956-.294l-4 13a.5.5 0 0 0 .956.294l4-13zM4.854 4.146a.5.5 0 0 1 0 .708L1.707 8l3.147 3.146a.5.5 0 0 1-.708.708l-3.5-3.5a.5.5 0 0 1 0-.708l3.5-3.5a.5.5 0 0 1 .708 0zm6.292 0a.5.5 0 0 0 0 .708L14.293 8l-3.147 3.146a.5.5 0 0 0 .708.708l3.5-3.5a.5.5 0 0 0 0-.708l-3.5-3.5a.5.5 0 0 0-.708 0z"/></svg>')}#quarto-embedded-source-code-modal .code-copy-button>.bi::before{background-image:url('data:image/svg+xml,<svg xmlns="http://www.w3.org/2000/svg" width="16" height="16" fill="rgb(134, 142, 150)" viewBox="0 0 16 16"><path d="M4 1.5H3a2 2 0 0 0-2 2V14a2 2 0 0 0 2 2h10a2 2 0 0 0 2-2V3.5a2 2 0 0 0-2-2h-1v1h1a1 1 0 0 1 1 1V14a1 1 0 0 1-1 1H3a1 1 0 0 1-1-1V3.5a1 1 0 0 1 1-1h1v-1z"/><path d="M9.5 1a.5.5 0 0 1 .5.5v1a.5.5 0 0 1-.5.5h-3a.5.5 0 0 1-.5-.5v-1a.5.5 0 0 1 .5-.5h3zm-3-1A1.5 1.5 0 0 0 5 1.5v1A1.5 1.5 0 0 0 6.5 4h3A1.5 1.5 0 0 0 11 2.5v-1A1.5 1.5 0 0 0 9.5 0h-3z"/></svg>')}#quarto-embedded-source-code-modal .code-copy-button-checked>.bi::before{background-image:url('data:image/svg+xml,<svg xmlns="http://www.w3.org/2000/svg" width="16" height="16" fill="rgb(134, 142, 150)" viewBox="0 0 16 16"><path d="M13.854 3.646a.5.5 0 0 1 0 .708l-7 7a.5.5 0 0 1-.708 0l-3.5-3.5a.5.5 0 1 1 .708-.708L6.5 10.293l6.646-6.647a.5.5 0 0 1 .708 0z"/></svg>')}.sidebar{will-change:top;transition:top 200ms linear;position:sticky;overflow-y:auto;padding-top:1.2em;max-height:100vh}.sidebar.toc-left,.sidebar.margin-sidebar{top:0px;padding-top:1em}.sidebar.toc-left>*,.sidebar.margin-sidebar>*{padding-top:.5em}.sidebar.quarto-banner-title-block-sidebar>*{padding-top:1.65em}.sidebar nav[role=doc-toc]>h2,.sidebar nav[role=doc-toc]>.h2{font-size:.875rem;font-weight:400;margin-bottom:.5rem;margin-top:.3rem;font-family:inherit;border-bottom:0;padding-bottom:0;padding-top:0px}.sidebar nav[role=doc-toc]>ul a{border-left:1px solid #e9ecef;padding-left:.6rem}.sidebar nav[role=doc-toc]>ul a:empty{display:none}.sidebar nav[role=doc-toc] ul{padding-left:0;list-style:none;font-size:.875rem;font-weight:300}.sidebar nav[role=doc-toc]>ul li a{line-height:1.1rem;padding-bottom:.2rem;padding-top:.2rem;color:inherit}.sidebar nav[role=doc-toc] ul>li>ul>li>a{padding-left:1.2em}.sidebar nav[role=doc-toc] ul>li>ul>li>ul>li>a{padding-left:2.4em}.sidebar nav[role=doc-toc] ul>li>ul>li>ul>li>ul>li>a{padding-left:3.6em}.sidebar nav[role=doc-toc] ul>li>ul>li>ul>li>ul>li>ul>li>a{padding-left:4.8em}.sidebar nav[role=doc-toc] ul>li>ul>li>ul>li>ul>li>ul>li>ul>li>a{padding-left:6em}.sidebar nav[role=doc-toc] ul>li>ul>li>a.active{border-left:1px solid #2780e3;color:#2780e3 !important}.sidebar nav[role=doc-toc] ul>li>a.active{border-left:1px solid #2780e3;color:#2780e3 !important}kbd,.kbd{color:#373a3c;background-color:#f8f9fa;border:1px solid;border-radius:5px;border-color:#dee2e6}div.hanging-indent{margin-left:1em;text-indent:-1em}.citation a,.footnote-ref{text-decoration:none}.footnotes ol{padding-left:1em}.tippy-content>*{margin-bottom:.7em}.tippy-content>*:last-child{margin-bottom:0}.table a{word-break:break-word}.table>:not(:first-child){border-top-width:1px;border-top-color:#dee2e6}.table>thead{border-bottom:1px solid currentColor}.table>tbody{border-top:1px solid #dee2e6}.callout{margin-top:1.25rem;margin-bottom:1.25rem;border-radius:.25rem}.callout.callout-style-simple{padding:.4em .7em;border-left:5px solid;border-right:1px solid #dee2e6;border-top:1px solid #dee2e6;border-bottom:1px solid #dee2e6}.callout.callout-style-default{border-left:5px solid;border-right:1px solid #dee2e6;border-top:1px solid #dee2e6;border-bottom:1px solid #dee2e6}.callout .callout-body-container{flex-grow:1}.callout.callout-style-simple .callout-body{font-size:.9rem;font-weight:400}.callout.callout-style-default .callout-body{font-size:.9rem;font-weight:400}.callout.callout-captioned .callout-body{margin-top:.2em}.callout:not(.no-icon).callout-captioned.callout-style-simple .callout-body{padding-left:1.6em}.callout.callout-captioned>.callout-header{padding-top:.2em;margin-bottom:-0.2em}.callout.callout-style-simple>div.callout-header{border-bottom:none;font-size:.9rem;font-weight:600;opacity:75%}.callout.callout-style-default>div.callout-header{border-bottom:none;font-weight:600;opacity:85%;font-size:.9rem;padding-left:.5em;padding-right:.5em}.callout.callout-style-default div.callout-body{padding-left:.5em;padding-right:.5em}.callout.callout-style-default div.callout-body>:first-child{margin-top:.5em}.callout>div.callout-header[data-bs-toggle=collapse]{cursor:pointer}.callout.callout-style-default .callout-header[aria-expanded=false],.callout.callout-style-default .callout-header[aria-expanded=true]{padding-top:0px;margin-bottom:0px;align-items:center}.callout.callout-captioned .callout-body>:last-child:not(.sourceCode),.callout.callout-captioned .callout-body>div>:last-child:not(.sourceCode){margin-bottom:.5rem}.callout:not(.callout-captioned) .callout-body>:first-child,.callout:not(.callout-captioned) .callout-body>div>:first-child{margin-top:.25rem}.callout:not(.callout-captioned) .callout-body>:last-child,.callout:not(.callout-captioned) .callout-body>div>:last-child{margin-bottom:.2rem}.callout.callout-style-simple .callout-icon::before,.callout.callout-style-simple .callout-toggle::before{height:1rem;width:1rem;display:inline-block;content:"";background-repeat:no-repeat;background-size:1rem 1rem}.callout.callout-style-default .callout-icon::before,.callout.callout-style-default .callout-toggle::before{height:.9rem;width:.9rem;display:inline-block;content:"";background-repeat:no-repeat;background-size:.9rem .9rem}.callout.callout-style-default .callout-toggle::before{margin-top:5px}.callout .callout-btn-toggle .callout-toggle::before{transition:transform .2s linear}.callout .callout-header[aria-expanded=false] .callout-toggle::before{transform:rotate(-90deg)}.callout .callout-header[aria-expanded=true] .callout-toggle::before{transform:none}.callout.callout-style-simple:not(.no-icon) div.callout-icon-container{padding-top:.2em;padding-right:.55em}.callout.callout-style-default:not(.no-icon) div.callout-icon-container{padding-top:.1em;padding-right:.35em}.callout.callout-style-default:not(.no-icon) div.callout-caption-container{margin-top:-1px}.callout.callout-style-default.callout-caution:not(.no-icon) div.callout-icon-container{padding-top:.3em;padding-right:.35em}.callout>.callout-body>.callout-icon-container>.no-icon,.callout>.callout-header>.callout-icon-container>.no-icon{display:none}div.callout.callout{border-left-color:#868e96}div.callout.callout-style-default>.callout-header{background-color:#868e96}div.callout-note.callout{border-left-color:#2780e3}div.callout-note.callout-style-default>.callout-header{background-color:#e9f2fc}div.callout-note:not(.callout-captioned) .callout-icon::before{background-image:url('data:image/svg+xml,<svg xmlns="http://www.w3.org/2000/svg" width="16" height="16" style="fill: %232373cc" class="bi bi-info-circle" viewBox="0 0 16 16"><path d="M8 15A7 7 0 1 1 8 1a7 7 0 0 1 0 14zm0 1A8 8 0 1 0 8 0a8 8 0 0 0 0 16z"/><path d="m8.93 6.588-2.29.287-.082.38.45.083c.294.07.352.176.288.469l-.738 3.468c-.194.897.105 1.319.808 1.319.545 0 1.178-.252 1.465-.598l.088-.416c-.2.176-.492.246-.686.246-.275 0-.375-.193-.304-.533L8.93 6.588zM9 4.5a1 1 0 1 1-2 0 1 1 0 0 1 2 0z"/></svg>');}div.callout-note.callout-captioned .callout-icon::before{background-image:url('data:image/svg+xml,<svg xmlns="http://www.w3.org/2000/svg" width="16" height="16" style="fill: %232373cc" class="bi bi-info-circle" viewBox="0 0 16 16"><path d="M8 15A7 7 0 1 1 8 1a7 7 0 0 1 0 14zm0 1A8 8 0 1 0 8 0a8 8 0 0 0 0 16z"/><path d="m8.93 6.588-2.29.287-.082.38.45.083c.294.07.352.176.288.469l-.738 3.468c-.194.897.105 1.319.808 1.319.545 0 1.178-.252 1.465-.598l.088-.416c-.2.176-.492.246-.686.246-.275 0-.375-.193-.304-.533L8.93 6.588zM9 4.5a1 1 0 1 1-2 0 1 1 0 0 1 2 0z"/></svg>');}div.callout-note .callout-toggle::before{background-image:url('data:image/svg+xml,<svg xmlns="http://www.w3.org/2000/svg" width="16" height="16" fill="rgb(55, 58, 60)" class="bi bi-chevron-down" viewBox="0 0 16 16"><path fill-rule="evenodd" d="M1.646 4.646a.5.5 0 0 1 .708 0L8 10.293l5.646-5.647a.5.5 0 0 1 .708.708l-6 6a.5.5 0 0 1-.708 0l-6-6a.5.5 0 0 1 0-.708z"/></svg>')}div.callout-tip.callout{border-left-color:#3fb618}div.callout-tip.callout-style-default>.callout-header{background-color:#ecf8e8}div.callout-tip:not(.callout-captioned) .callout-icon::before{background-image:url('data:image/svg+xml,<svg xmlns="http://www.w3.org/2000/svg" width="16" height="16" style="fill: %2339a416" class="bi bi-lightbulb" viewBox="0 0 16 16"><path d="M2 6a6 6 0 1 1 10.174 4.31c-.203.196-.359.4-.453.619l-.762 1.769A.5.5 0 0 1 10.5 13a.5.5 0 0 1 0 1 .5.5 0 0 1 0 1l-.224.447a1 1 0 0 1-.894.553H6.618a1 1 0 0 1-.894-.553L5.5 15a.5.5 0 0 1 0-1 .5.5 0 0 1 0-1 .5.5 0 0 1-.46-.302l-.761-1.77a1.964 1.964 0 0 0-.453-.618A5.984 5.984 0 0 1 2 6zm6-5a5 5 0 0 0-3.479 8.592c.263.254.514.564.676.941L5.83 12h4.342l.632-1.467c.162-.377.413-.687.676-.941A5 5 0 0 0 8 1z"/></svg>');}div.callout-tip.callout-captioned .callout-icon::before{background-image:url('data:image/svg+xml,<svg xmlns="http://www.w3.org/2000/svg" width="16" height="16" style="fill: %2339a416" class="bi bi-lightbulb" viewBox="0 0 16 16"><path d="M2 6a6 6 0 1 1 10.174 4.31c-.203.196-.359.4-.453.619l-.762 1.769A.5.5 0 0 1 10.5 13a.5.5 0 0 1 0 1 .5.5 0 0 1 0 1l-.224.447a1 1 0 0 1-.894.553H6.618a1 1 0 0 1-.894-.553L5.5 15a.5.5 0 0 1 0-1 .5.5 0 0 1 0-1 .5.5 0 0 1-.46-.302l-.761-1.77a1.964 1.964 0 0 0-.453-.618A5.984 5.984 0 0 1 2 6zm6-5a5 5 0 0 0-3.479 8.592c.263.254.514.564.676.941L5.83 12h4.342l.632-1.467c.162-.377.413-.687.676-.941A5 5 0 0 0 8 1z"/></svg>');}div.callout-tip .callout-toggle::before{background-image:url('data:image/svg+xml,<svg xmlns="http://www.w3.org/2000/svg" width="16" height="16" fill="rgb(55, 58, 60)" class="bi bi-chevron-down" viewBox="0 0 16 16"><path fill-rule="evenodd" d="M1.646 4.646a.5.5 0 0 1 .708 0L8 10.293l5.646-5.647a.5.5 0 0 1 .708.708l-6 6a.5.5 0 0 1-.708 0l-6-6a.5.5 0 0 1 0-.708z"/></svg>')}div.callout-warning.callout{border-left-color:#ff7518}div.callout-warning.callout-style-default>.callout-header{background-color:#fff1e8}div.callout-warning:not(.callout-captioned) .callout-icon::before{background-image:url('data:image/svg+xml,<svg xmlns="http://www.w3.org/2000/svg" width="16" height="16" style="fill: %23e66916" class="bi bi-exclamation-triangle" viewBox="0 0 16 16"><path d="M7.938 2.016A.13.13 0 0 1 8.002 2a.13.13 0 0 1 .063.016.146.146 0 0 1 .054.057l6.857 11.667c.036.06.035.124.002.183a.163.163 0 0 1-.054.06.116.116 0 0 1-.066.017H1.146a.115.115 0 0 1-.066-.017.163.163 0 0 1-.054-.06.176.176 0 0 1 .002-.183L7.884 2.073a.147.147 0 0 1 .054-.057zm1.044-.45a1.13 1.13 0 0 0-1.96 0L.165 13.233c-.457.778.091 1.767.98 1.767h13.713c.889 0 1.438-.99.98-1.767L8.982 1.566z"/><path d="M7.002 12a1 1 0 1 1 2 0 1 1 0 0 1-2 0zM7.1 5.995a.905.905 0 1 1 1.8 0l-.35 3.507a.552.552 0 0 1-1.1 0L7.1 5.995z"/></svg>');}div.callout-warning.callout-captioned .callout-icon::before{background-image:url('data:image/svg+xml,<svg xmlns="http://www.w3.org/2000/svg" width="16" height="16" style="fill: %23e66916" class="bi bi-exclamation-triangle" viewBox="0 0 16 16"><path d="M7.938 2.016A.13.13 0 0 1 8.002 2a.13.13 0 0 1 .063.016.146.146 0 0 1 .054.057l6.857 11.667c.036.06.035.124.002.183a.163.163 0 0 1-.054.06.116.116 0 0 1-.066.017H1.146a.115.115 0 0 1-.066-.017.163.163 0 0 1-.054-.06.176.176 0 0 1 .002-.183L7.884 2.073a.147.147 0 0 1 .054-.057zm1.044-.45a1.13 1.13 0 0 0-1.96 0L.165 13.233c-.457.778.091 1.767.98 1.767h13.713c.889 0 1.438-.99.98-1.767L8.982 1.566z"/><path d="M7.002 12a1 1 0 1 1 2 0 1 1 0 0 1-2 0zM7.1 5.995a.905.905 0 1 1 1.8 0l-.35 3.507a.552.552 0 0 1-1.1 0L7.1 5.995z"/></svg>');}div.callout-warning .callout-toggle::before{background-image:url('data:image/svg+xml,<svg xmlns="http://www.w3.org/2000/svg" width="16" height="16" fill="rgb(55, 58, 60)" class="bi bi-chevron-down" viewBox="0 0 16 16"><path fill-rule="evenodd" d="M1.646 4.646a.5.5 0 0 1 .708 0L8 10.293l5.646-5.647a.5.5 0 0 1 .708.708l-6 6a.5.5 0 0 1-.708 0l-6-6a.5.5 0 0 1 0-.708z"/></svg>')}div.callout-caution.callout{border-left-color:#f0ad4e}div.callout-caution.callout-style-default>.callout-header{background-color:#fef7ed}div.callout-caution:not(.callout-captioned) .callout-icon::before{background-image:url('data:image/svg+xml,<svg xmlns="http://www.w3.org/2000/svg" width="16" height="16" style="fill: %23d89c46" class="bi bi-cone-striped" viewBox="0 0 16 16"><path d="M9.97 4.88l.953 3.811C10.158 8.878 9.14 9 8 9c-1.14 0-2.159-.122-2.923-.309L6.03 4.88C6.635 4.957 7.3 5 8 5s1.365-.043 1.97-.12zm-.245-.978L8.97.88C8.718-.13 7.282-.13 7.03.88L6.274 3.9C6.8 3.965 7.382 4 8 4c.618 0 1.2-.036 1.725-.098zm4.396 8.613a.5.5 0 0 1 .037.96l-6 2a.5.5 0 0 1-.316 0l-6-2a.5.5 0 0 1 .037-.96l2.391-.598.565-2.257c.862.212 1.964.339 3.165.339s2.303-.127 3.165-.339l.565 2.257 2.391.598z"/></svg>');}div.callout-caution.callout-captioned .callout-icon::before{background-image:url('data:image/svg+xml,<svg xmlns="http://www.w3.org/2000/svg" width="16" height="16" style="fill: %23d89c46" class="bi bi-cone-striped" viewBox="0 0 16 16"><path d="M9.97 4.88l.953 3.811C10.158 8.878 9.14 9 8 9c-1.14 0-2.159-.122-2.923-.309L6.03 4.88C6.635 4.957 7.3 5 8 5s1.365-.043 1.97-.12zm-.245-.978L8.97.88C8.718-.13 7.282-.13 7.03.88L6.274 3.9C6.8 3.965 7.382 4 8 4c.618 0 1.2-.036 1.725-.098zm4.396 8.613a.5.5 0 0 1 .037.96l-6 2a.5.5 0 0 1-.316 0l-6-2a.5.5 0 0 1 .037-.96l2.391-.598.565-2.257c.862.212 1.964.339 3.165.339s2.303-.127 3.165-.339l.565 2.257 2.391.598z"/></svg>');}div.callout-caution .callout-toggle::before{background-image:url('data:image/svg+xml,<svg xmlns="http://www.w3.org/2000/svg" width="16" height="16" fill="rgb(55, 58, 60)" class="bi bi-chevron-down" viewBox="0 0 16 16"><path fill-rule="evenodd" d="M1.646 4.646a.5.5 0 0 1 .708 0L8 10.293l5.646-5.647a.5.5 0 0 1 .708.708l-6 6a.5.5 0 0 1-.708 0l-6-6a.5.5 0 0 1 0-.708z"/></svg>')}div.callout-important.callout{border-left-color:#ff0039}div.callout-important.callout-style-default>.callout-header{background-color:#ffe6eb}div.callout-important:not(.callout-captioned) .callout-icon::before{background-image:url('data:image/svg+xml,<svg xmlns="http://www.w3.org/2000/svg" width="16" height="16" style="fill: %23e60033" class="bi bi-exclamation-circle" viewBox="0 0 16 16"><path d="M8 15A7 7 0 1 1 8 1a7 7 0 0 1 0 14zm0 1A8 8 0 1 0 8 0a8 8 0 0 0 0 16z"/><path d="M7.002 11a1 1 0 1 1 2 0 1 1 0 0 1-2 0zM7.1 4.995a.905.905 0 1 1 1.8 0l-.35 3.507a.552.552 0 0 1-1.1 0L7.1 4.995z"/></svg>');}div.callout-important.callout-captioned .callout-icon::before{background-image:url('data:image/svg+xml,<svg xmlns="http://www.w3.org/2000/svg" width="16" height="16" style="fill: %23e60033" class="bi bi-exclamation-circle" viewBox="0 0 16 16"><path d="M8 15A7 7 0 1 1 8 1a7 7 0 0 1 0 14zm0 1A8 8 0 1 0 8 0a8 8 0 0 0 0 16z"/><path d="M7.002 11a1 1 0 1 1 2 0 1 1 0 0 1-2 0zM7.1 4.995a.905.905 0 1 1 1.8 0l-.35 3.507a.552.552 0 0 1-1.1 0L7.1 4.995z"/></svg>');}div.callout-important .callout-toggle::before{background-image:url('data:image/svg+xml,<svg xmlns="http://www.w3.org/2000/svg" width="16" height="16" fill="rgb(55, 58, 60)" class="bi bi-chevron-down" viewBox="0 0 16 16"><path fill-rule="evenodd" d="M1.646 4.646a.5.5 0 0 1 .708 0L8 10.293l5.646-5.647a.5.5 0 0 1 .708.708l-6 6a.5.5 0 0 1-.708 0l-6-6a.5.5 0 0 1 0-.708z"/></svg>')}.quarto-toggle-container{display:flex}@media(min-width: 992px){.navbar .quarto-color-scheme-toggle{padding-left:.5rem;padding-right:.5rem}}@media(max-width: 767.98px){.navbar .quarto-color-scheme-toggle{padding-left:0;padding-right:0;padding-bottom:.5em}}.quarto-reader-toggle .bi::before,.quarto-color-scheme-toggle .bi::before{display:inline-block;height:1rem;width:1rem;content:"";background-repeat:no-repeat;background-size:1rem 1rem}.navbar-collapse .quarto-color-scheme-toggle{padding-left:.6rem;padding-right:0;margin-top:-12px}.sidebar-navigation{padding-left:20px}.sidebar-navigation .quarto-color-scheme-toggle .bi::before{padding-top:.2rem;margin-bottom:-0.2rem}.sidebar-tools-main .quarto-color-scheme-toggle .bi::before{padding-top:.2rem;margin-bottom:-0.2rem}.navbar .quarto-color-scheme-toggle .bi::before{padding-top:7px;margin-bottom:-7px;padding-left:2px;margin-right:2px}.navbar .quarto-color-scheme-toggle:not(.alternate) .bi::before{background-image:url('data:image/svg+xml,<svg xmlns="http://www.w3.org/2000/svg" width="16" height="16" fill="rgba(253, 254, 255, 1)" class="bi bi-toggle-off" viewBox="0 0 16 16"><path d="M11 4a4 4 0 0 1 0 8H8a4.992 4.992 0 0 0 2-4 4.992 4.992 0 0 0-2-4h3zm-6 8a4 4 0 1 1 0-8 4 4 0 0 1 0 8zM0 8a5 5 0 0 0 5 5h6a5 5 0 0 0 0-10H5a5 5 0 0 0-5 5z"/></svg>')}.navbar .quarto-color-scheme-toggle.alternate .bi::before{background-image:url('data:image/svg+xml,<svg xmlns="http://www.w3.org/2000/svg" width="16" height="16" fill="rgba(253, 254, 255, 1)" class="bi bi-toggle-on" viewBox="0 0 16 16"><path d="M5 3a5 5 0 0 0 0 10h6a5 5 0 0 0 0-10H5zm6 9a4 4 0 1 1 0-8 4 4 0 0 1 0 8z"/></svg>')}.sidebar-navigation .quarto-color-scheme-toggle:not(.alternate) .bi::before{background-image:url('data:image/svg+xml,<svg xmlns="http://www.w3.org/2000/svg" width="16" height="16" fill="rgba(79, 84, 87, 1)" class="bi bi-toggle-off" viewBox="0 0 16 16"><path d="M11 4a4 4 0 0 1 0 8H8a4.992 4.992 0 0 0 2-4 4.992 4.992 0 0 0-2-4h3zm-6 8a4 4 0 1 1 0-8 4 4 0 0 1 0 8zM0 8a5 5 0 0 0 5 5h6a5 5 0 0 0 0-10H5a5 5 0 0 0-5 5z"/></svg>')}.sidebar-navigation .quarto-color-scheme-toggle.alternate .bi::before{background-image:url('data:image/svg+xml,<svg xmlns="http://www.w3.org/2000/svg" width="16" height="16" fill="rgba(79, 84, 87, 1)" class="bi bi-toggle-on" viewBox="0 0 16 16"><path d="M5 3a5 5 0 0 0 0 10h6a5 5 0 0 0 0-10H5zm6 9a4 4 0 1 1 0-8 4 4 0 0 1 0 8z"/></svg>')}.quarto-sidebar-toggle{border-color:#dee2e6;border-bottom-left-radius:.25rem;border-bottom-right-radius:.25rem;border-style:solid;border-width:1px;overflow:hidden;border-top-width:0px;padding-top:0px !important}.quarto-sidebar-toggle-title{cursor:pointer;padding-bottom:2px;margin-left:.25em;text-align:center;font-weight:400;font-size:.775em}#quarto-content .quarto-sidebar-toggle{background:#fafafa}#quarto-content .quarto-sidebar-toggle-title{color:#373a3c}.quarto-sidebar-toggle-icon{color:#dee2e6;margin-right:.5em;float:right;transition:transform .2s ease}.quarto-sidebar-toggle-icon::before{padding-top:5px}.quarto-sidebar-toggle.expanded .quarto-sidebar-toggle-icon{transform:rotate(-180deg)}.quarto-sidebar-toggle.expanded .quarto-sidebar-toggle-title{border-bottom:solid #dee2e6 1px}.quarto-sidebar-toggle-contents{background-color:#fff;padding-right:10px;padding-left:10px;margin-top:0px !important;transition:max-height .5s ease}.quarto-sidebar-toggle.expanded .quarto-sidebar-toggle-contents{padding-top:1em;padding-bottom:10px}.quarto-sidebar-toggle:not(.expanded) .quarto-sidebar-toggle-contents{padding-top:0px !important;padding-bottom:0px}nav[role=doc-toc]{z-index:1020}#quarto-sidebar>*,nav[role=doc-toc]>*{transition:opacity .1s ease,border .1s ease}#quarto-sidebar.slow>*,nav[role=doc-toc].slow>*{transition:opacity .4s ease,border .4s ease}.quarto-color-scheme-toggle:not(.alternate).top-right .bi::before{background-image:url('data:image/svg+xml,<svg xmlns="http://www.w3.org/2000/svg" width="16" height="16" fill="rgba(142, 148, 151, 1)" class="bi bi-toggle-off" viewBox="0 0 16 16"><path d="M11 4a4 4 0 0 1 0 8H8a4.992 4.992 0 0 0 2-4 4.992 4.992 0 0 0-2-4h3zm-6 8a4 4 0 1 1 0-8 4 4 0 0 1 0 8zM0 8a5 5 0 0 0 5 5h6a5 5 0 0 0 0-10H5a5 5 0 0 0-5 5z"/></svg>')}.quarto-color-scheme-toggle.alternate.top-right .bi::before{background-image:url('data:image/svg+xml,<svg xmlns="http://www.w3.org/2000/svg" width="16" height="16" fill="rgba(104, 109, 113, 1)" class="bi bi-toggle-on" viewBox="0 0 16 16"><path d="M5 3a5 5 0 0 0 0 10h6a5 5 0 0 0 0-10H5zm6 9a4 4 0 1 1 0-8 4 4 0 0 1 0 8z"/></svg>')}#quarto-appendix.default{border-top:1px solid #dee2e6}#quarto-appendix.default{background-color:#fff;padding-top:1.5em;margin-top:2em;z-index:998}#quarto-appendix.default .quarto-appendix-heading{margin-top:0;line-height:1.4em;font-weight:600;opacity:.9;border-bottom:none;margin-bottom:0}#quarto-appendix.default .footnotes ol,#quarto-appendix.default .footnotes ol li>p:last-of-type,#quarto-appendix.default .quarto-appendix-contents>p:last-of-type{margin-bottom:0}#quarto-appendix.default .quarto-appendix-secondary-label{margin-bottom:.4em}#quarto-appendix.default .quarto-appendix-bibtex{font-size:.7em;padding:1em;border:solid 1px #dee2e6;margin-bottom:1em}#quarto-appendix.default .quarto-appendix-bibtex code.sourceCode{white-space:pre-wrap}#quarto-appendix.default .quarto-appendix-citeas{font-size:.9em;padding:1em;border:solid 1px #dee2e6;margin-bottom:1em}#quarto-appendix.default .quarto-appendix-heading{font-size:1em !important}#quarto-appendix.default *[role=doc-endnotes]>ol,#quarto-appendix.default .quarto-appendix-contents>*:not(h2):not(.h2){font-size:.9em}#quarto-appendix.default section{padding-bottom:1.5em}#quarto-appendix.default section *[role=doc-endnotes],#quarto-appendix.default section>*:not(a){opacity:.9;word-wrap:break-word}.btn.btn-quarto,div.cell-output-display .btn-quarto{color:#cbcccc;background-color:#373a3c;border-color:#373a3c}.btn.btn-quarto:hover,div.cell-output-display .btn-quarto:hover{color:#cbcccc;background-color:#555859;border-color:#4b4e50}.btn-check:focus+.btn.btn-quarto,.btn.btn-quarto:focus,.btn-check:focus+div.cell-output-display .btn-quarto,div.cell-output-display .btn-quarto:focus{color:#cbcccc;background-color:#555859;border-color:#4b4e50;box-shadow:0 0 0 .25rem rgba(77,80,82,.5)}.btn-check:checked+.btn.btn-quarto,.btn-check:active+.btn.btn-quarto,.btn.btn-quarto:active,.btn.btn-quarto.active,.show>.btn.btn-quarto.dropdown-toggle,.btn-check:checked+div.cell-output-display .btn-quarto,.btn-check:active+div.cell-output-display .btn-quarto,div.cell-output-display .btn-quarto:active,div.cell-output-display .btn-quarto.active,.show>div.cell-output-display .btn-quarto.dropdown-toggle{color:#fff;background-color:#5f6163;border-color:#4b4e50}.btn-check:checked+.btn.btn-quarto:focus,.btn-check:active+.btn.btn-quarto:focus,.btn.btn-quarto:active:focus,.btn.btn-quarto.active:focus,.show>.btn.btn-quarto.dropdown-toggle:focus,.btn-check:checked+div.cell-output-display .btn-quarto:focus,.btn-check:active+div.cell-output-display .btn-quarto:focus,div.cell-output-display .btn-quarto:active:focus,div.cell-output-display .btn-quarto.active:focus,.show>div.cell-output-display .btn-quarto.dropdown-toggle:focus{box-shadow:0 0 0 .25rem rgba(77,80,82,.5)}.btn.btn-quarto:disabled,.btn.btn-quarto.disabled,div.cell-output-display .btn-quarto:disabled,div.cell-output-display .btn-quarto.disabled{color:#fff;background-color:#373a3c;border-color:#373a3c}nav.quarto-secondary-nav.color-navbar{background-color:#2780e3;color:#fdfeff}nav.quarto-secondary-nav.color-navbar h1,nav.quarto-secondary-nav.color-navbar .h1,nav.quarto-secondary-nav.color-navbar .quarto-btn-toggle{color:#fdfeff}@media(max-width: 991.98px){body.nav-sidebar .quarto-title-banner,body.nav-sidebar .quarto-title-banner{display:none}}p.subtitle{margin-top:.25em;margin-bottom:.5em}code a:any-link{color:inherit;text-decoration-color:#868e96}/*! light */a.external:after{display:inline-block;height:.75rem;width:.75rem;margin-bottom:.15em;margin-left:.25em;content:"";vertical-align:-0.125em;background-image:url('data:image/svg+xml,<svg xmlns="http://www.w3.org/2000/svg" width="16" height="16" fill="rgb(39, 128, 227)" class="bi bi-box-arrow-up-right" viewBox="0 0 16 16"><path fill-rule="evenodd" d="M8.636 3.5a.5.5 0 0 0-.5-.5H1.5A1.5 1.5 0 0 0 0 4.5v10A1.5 1.5 0 0 0 1.5 16h10a1.5 1.5 0 0 0 1.5-1.5V7.864a.5.5 0 0 0-1 0V14.5a.5.5 0 0 1-.5.5h-10a.5.5 0 0 1-.5-.5v-10a.5.5 0 0 1 .5-.5h6.636a.5.5 0 0 0 .5-.5z"/><path fill-rule="evenodd" d="M16 .5a.5.5 0 0 0-.5-.5h-5a.5.5 0 0 0 0 1h3.793L6.146 9.146a.5.5 0 1 0 .708.708L15 1.707V5.5a.5.5 0 0 0 1 0v-5z"/></svg>');background-repeat:no-repeat;background-size:.75rem .75rem}a.external:after:hover{cursor:pointer}.quarto-ext-icon{display:inline-block;font-size:.75em;padding-left:.3em}.quarto-title-banner{margin-bottom:1em;color:#fdfeff;background:#2780e3}.quarto-title-banner .code-tools-button{color:#97cbff}.quarto-title-banner .code-tools-button:hover{color:#fdfeff}.quarto-title-banner .code-tools-button>.bi::before{background-image:url('data:image/svg+xml,<svg xmlns="http://www.w3.org/2000/svg" width="16" height="16" fill="rgb(151, 203, 255)" viewBox="0 0 16 16"><path d="M10.478 1.647a.5.5 0 1 0-.956-.294l-4 13a.5.5 0 0 0 .956.294l4-13zM4.854 4.146a.5.5 0 0 1 0 .708L1.707 8l3.147 3.146a.5.5 0 0 1-.708.708l-3.5-3.5a.5.5 0 0 1 0-.708l3.5-3.5a.5.5 0 0 1 .708 0zm6.292 0a.5.5 0 0 0 0 .708L14.293 8l-3.147 3.146a.5.5 0 0 0 .708.708l3.5-3.5a.5.5 0 0 0 0-.708l-3.5-3.5a.5.5 0 0 0-.708 0z"/></svg>')}.quarto-title-banner .code-tools-button:hover>.bi::before{background-image:url('data:image/svg+xml,<svg xmlns="http://www.w3.org/2000/svg" width="16" height="16" fill="rgb(253, 254, 255)" viewBox="0 0 16 16"><path d="M10.478 1.647a.5.5 0 1 0-.956-.294l-4 13a.5.5 0 0 0 .956.294l4-13zM4.854 4.146a.5.5 0 0 1 0 .708L1.707 8l3.147 3.146a.5.5 0 0 1-.708.708l-3.5-3.5a.5.5 0 0 1 0-.708l3.5-3.5a.5.5 0 0 1 .708 0zm6.292 0a.5.5 0 0 0 0 .708L14.293 8l-3.147 3.146a.5.5 0 0 0 .708.708l3.5-3.5a.5.5 0 0 0 0-.708l-3.5-3.5a.5.5 0 0 0-.708 0z"/></svg>')}.quarto-title-banner .quarto-title .title{font-weight:600}.quarto-title-banner .quarto-categories{margin-top:.75em}@media(min-width: 992px){.quarto-title-banner{padding-top:2.5em;padding-bottom:2.5em}}@media(max-width: 991.98px){.quarto-title-banner{padding-top:1em;padding-bottom:1em}}main.quarto-banner-title-block section:first-of-type h2:first-of-type,main.quarto-banner-title-block section:first-of-type .h2:first-of-type,main.quarto-banner-title-block section:first-of-type h3:first-of-type,main.quarto-banner-title-block section:first-of-type .h3:first-of-type,main.quarto-banner-title-block section:first-of-type h4:first-of-type,main.quarto-banner-title-block section:first-of-type .h4:first-of-type{margin-top:0}.quarto-title .quarto-categories{display:flex;column-gap:.4em;padding-bottom:.5em;margin-top:.25em}.quarto-title .quarto-categories .quarto-category{padding:.25em .75em;font-size:.65em;text-transform:uppercase;border:solid 1px;border-radius:.25rem;opacity:.6}.quarto-title .quarto-categories .quarto-category a{color:inherit}#title-block-header.quarto-title-block.default .quarto-title-meta{display:grid;grid-template-columns:repeat(2, 1fr)}#title-block-header.quarto-title-block.default .quarto-title .title{margin-bottom:0}#title-block-header.quarto-title-block.default .quarto-title-author-orcid img{margin-top:-5px}#title-block-header.quarto-title-block.default .quarto-description p:last-of-type{margin-bottom:0}#title-block-header.quarto-title-block.default .quarto-title-meta-contents p,#title-block-header.quarto-title-block.default .quarto-title-authors p,#title-block-header.quarto-title-block.default .quarto-title-affiliations p{margin-bottom:.1em}#title-block-header.quarto-title-block.default .quarto-title-meta-heading{text-transform:uppercase;margin-top:1em;font-size:.8em;opacity:.8;font-weight:400}#title-block-header.quarto-title-block.default .quarto-title-meta-contents{font-size:.9em}#title-block-header.quarto-title-block.default .quarto-title-meta-contents a{color:#373a3c}#title-block-header.quarto-title-block.default .quarto-title-meta-contents p.affiliation:last-of-type{margin-bottom:.7em}#title-block-header.quarto-title-block.default p.affiliation{margin-bottom:.1em}#title-block-header.quarto-title-block.default .description,#title-block-header.quarto-title-block.default .abstract{margin-top:0}#title-block-header.quarto-title-block.default .description>p,#title-block-header.quarto-title-block.default .abstract>p{font-size:.9em}#title-block-header.quarto-title-block.default .description>p:last-of-type,#title-block-header.quarto-title-block.default .abstract>p:last-of-type{margin-bottom:0}#title-block-header.quarto-title-block.default .description .abstract-title,#title-block-header.quarto-title-block.default .abstract .abstract-title{margin-top:1em;text-transform:uppercase;font-size:.8em;opacity:.8;font-weight:400}#title-block-header.quarto-title-block.default .quarto-title-meta-author{display:grid;grid-template-columns:1fr 1fr}body{-webkit-font-smoothing:antialiased}.badge.bg-light{color:#373a3c}.progress .progress-bar{font-size:8px;line-height:8px}/*# sourceMappingURL=397ef2e52d54cf686e4908b90039e9db.css.map */
