# Supplementary material for: A New Approach to the Nonparametric Behrens–Fisher Problem With Compatible Confidence Intervals
Source: Biom J. 2025 Nov 9;67(6):e70096. doi: 10.1002/bimj.70096 (PMC12598137; doi:10.1002/bimj.70096)
Supplement: Supplementary file 1 — Supporting information [file BIMJ-67-e70096-s002.zip › Schüürhuis_et_al_code_R2/R Code Submission/results/df_pwr_cov.csv]

Nxy	nx	ny	theta	dist	sigmaX	sigmaY	mux	muy	niveau	seed	pwr_BM	pwr_C2	pwr_permu	cov_BM	cov_C2	cov_permu	alphax	alphay	betax	betay	likert	lambdax	lambday	iterationTime	separation
30	15	15	0.5	normal	1	1	0	0	0.05	57469	0.05373	0.04801	0.05054	0.94627	0.95199	0.94923	NA	NA	NA	NA	NA	NA	NA	6.79299422118399	0
45	30	15	0.5	normal	1	1	0	0	0.05	99305	0.05249	0.0494	0.04932	0.94751	0.9506	0.95048	NA	NA	NA	NA	NA	NA	NA	7.51979555507501	0
45	15	30	0.5	normal	1	1	0	0	0.05	54148	0.05305	0.05001	0.04988	0.94695	0.94999	0.94995	NA	NA	NA	NA	NA	NA	NA	7.51093495554394	0
30	15	15	0.5	normal	1	3	0	0	0.05	5829	0.05266	0.04711	0.05328	0.94734	0.95289	0.94651	NA	NA	NA	NA	NA	NA	NA	6.78876708719466	0
45	30	15	0.5	normal	1	3	0	0	0.05	91337	0.05344	0.04923	0.0567	0.94656	0.95077	0.94309	NA	NA	NA	NA	NA	NA	NA	11.5859139546421	0
45	15	30	0.5	normal	1	3	0	0	0.05	91976	0.0498	0.04639	0.04478	0.9502	0.95361	0.95502	NA	NA	NA	NA	NA	NA	NA	12.1085125680102	0
30	15	15	0.55	normal	1	1	0	0.177711980988516	0.05	23015	0.07775	0.06984	0.07338	0.94652	0.9524	0.94935	NA	NA	NA	NA	NA	NA	NA	10.2195478106207	0
45	30	15	0.55	normal	1	1	0	0.177711980988516	0.05	49672	0.08687	0.08271	0.08207	0.94698	0.95041	0.95026	NA	NA	NA	NA	NA	NA	NA	12.0913334560394	0
45	15	30	0.55	normal	1	1	0	0.177711980988516	0.05	89686	0.08785	0.08373	0.0839	0.94638	0.94966	0.94914	NA	NA	NA	NA	NA	NA	NA	12.1488449427817	0
30	15	15	0.55	normal	1	3	0	0.397376069906471	0.05	67015	0.0755	0.068	0.07591	0.94657	0.9531	0.94631	NA	NA	NA	NA	NA	NA	NA	10.2875021423896	0
45	30	15	0.55	normal	1	3	0	0.397376069906471	0.05	18806	0.07768	0.07174	0.08193	0.94437	0.94861	0.94111	NA	NA	NA	NA	NA	NA	NA	12.1401099907027	0
45	15	30	0.55	normal	1	3	0	0.397376069906471	0.05	86114	0.09129	0.08638	0.08381	0.9493	0.95324	0.95463	NA	NA	NA	NA	NA	NA	NA	11.6780699347787	0
30	15	15	0.6	normal	1	1	0	0.358286909242583	0.05	59760	0.15969	0.14654	0.15152	0.9451	0.95251	0.94824	NA	NA	NA	NA	NA	NA	NA	10.1998808125655	0
45	30	15	0.6	normal	1	1	0	0.358286909242583	0.05	75485	0.1978	0.19088	0.19121	0.94511	0.9494	0.94791	NA	NA	NA	NA	NA	NA	NA	11.5219502272871	0
45	15	30	0.6	normal	1	1	0	0.358286909242583	0.05	27968	0.19543	0.18798	0.18661	0.94516	0.94883	0.94859	NA	NA	NA	NA	NA	NA	NA	11.5661613990201	0
30	15	15	0.6	normal	1	3	0	0.801153884514714	0.05	64957	0.14216	0.13095	0.14529	0.9453	0.95255	0.94351	NA	NA	NA	NA	NA	NA	NA	10.1740891983774	0
45	30	15	0.6	normal	1	3	0	0.801153884514714	0.05	15388	0.14735	0.13863	0.15447	0.9449	0.9504	0.9413	NA	NA	NA	NA	NA	NA	NA	7.55702007982466	0
45	15	30	0.6	normal	1	3	0	0.801153884514714	0.05	80094	0.22333	0.2145	0.20951	0.94853	0.95198	0.95377	NA	NA	NA	NA	NA	NA	NA	7.8795383220911	0
30	15	15	0.65	normal	1	1	0	0.544925429453509	0.05	67944	0.30013	0.28208	0.29139	0.94209	0.95076	0.94421	NA	NA	NA	NA	NA	NA	NA	6.83960040873951	0
45	30	15	0.65	normal	1	1	0	0.544925429453509	0.05	91645	0.38184	0.37272	0.3739	0.94359	0.94883	0.94628	NA	NA	NA	NA	NA	NA	NA	7.88568102929327	0
45	15	30	0.65	normal	1	1	0	0.544925429453509	0.05	97770	0.38066	0.37137	0.37124	0.9434	0.94967	0.94659	NA	NA	NA	NA	NA	NA	NA	7.83893596973684	0
30	15	15	0.65	normal	1	3	0	1.21849030292631	0.05	59717	0.26263	0.24526	0.26489	0.94237	0.95131	0.9412	NA	NA	NA	NA	NA	NA	NA	6.78837256279257	2e-05
45	30	15	0.65	normal	1	3	0	1.21849030292631	0.05	82717	0.27096	0.25847	0.28283	0.94118	0.94859	0.93695	NA	NA	NA	NA	NA	NA	NA	7.81114909205172	0
45	15	30	0.65	normal	1	3	0	1.21849030292631	0.05	11534	0.43788	0.426	0.41923	0.9471	0.95327	0.95213	NA	NA	NA	NA	NA	NA	NA	7.59432257890701	0
30	15	15	0.7	normal	1	1	0	0.741614317187116	0.05	24777	0.49382	0.47324	0.48479	0.93784	0.94945	0.9392	NA	NA	NA	NA	NA	NA	NA	6.74068930082851	1e-05
45	30	15	0.7	normal	1	1	0	0.741614317187116	0.05	40147	0.61533	0.60618	0.603	0.94039	0.94781	0.9449	NA	NA	NA	NA	NA	NA	NA	7.49487530317571	0
45	15	30	0.7	normal	1	1	0	0.741614317187116	0.05	60663	0.61036	0.60111	0.60122	0.93979	0.9486	0.94276	NA	NA	NA	NA	NA	NA	NA	7.48960493677192	0
30	15	15	0.7	normal	1	3	0	1.65830002631748	0.05	39998	0.43177	0.4105	0.43389	0.93576	0.95246	0.93528	NA	NA	NA	NA	NA	NA	NA	6.77166556530529	9e-05
45	30	15	0.7	normal	1	3	0	1.65830002631748	0.05	4840	0.44459	0.42793	0.45751	0.93532	0.94799	0.93201	NA	NA	NA	NA	NA	NA	NA	7.65474498569965	2e-05
45	15	30	0.7	normal	1	3	0	1.65830002631748	0.05	69584	0.68414	0.6735	0.6675	0.94374	0.95261	0.94866	NA	NA	NA	NA	NA	NA	NA	7.97671220309205	0
30	15	15	0.75	normal	1	1	0	0.95387255240894	0.05	40283	0.70356	0.68451	0.69342	0.93297	0.94683	0.93457	NA	NA	NA	NA	NA	NA	NA	6.7296942018138	4e-05
45	30	15	0.75	normal	1	1	0	0.95387255240894	0.05	35965	0.82173	0.81529	0.81443	0.93565	0.94571	0.93925	NA	NA	NA	NA	NA	NA	NA	7.96897168596586	0
45	15	30	0.75	normal	1	1	0	0.95387255240894	0.05	78844	0.81994	0.81409	0.81312	0.93393	0.94409	0.93727	NA	NA	NA	NA	NA	NA	NA	7.98422232290109	1e-05
30	15	15	0.75	normal	1	3	0	2.13292386905762	0.05	6706	0.62245	0.60158	0.62717	0.92613	0.94426	0.92533	NA	NA	NA	NA	NA	NA	NA	6.7304978480604	0.00039
45	30	15	0.75	normal	1	3	0	2.13292386905762	0.05	45425	0.63881	0.62242	0.65376	0.92466	0.94088	0.92088	NA	NA	NA	NA	NA	NA	NA	7.97708408951759	0.00017
45	15	30	0.75	normal	1	3	0	2.13292386905762	0.05	21024	0.87988	0.87345	0.86901	0.93986	0.95055	0.94487	NA	NA	NA	NA	NA	NA	NA	7.6684555735853	0
30	15	15	0.8	normal	1	1	0	1.19023216289999	0.05	73712	0.87421	0.86276	0.86653	0.92301	0.94212	0.92605	NA	NA	NA	NA	NA	NA	NA	6.70046968175305	0.00026
45	30	15	0.8	normal	1	1	0	1.19023216289999	0.05	7582	0.94664	0.94427	0.94358	0.92584	0.94146	0.93033	NA	NA	NA	NA	NA	NA	NA	7.62649461216397	1e-05
45	15	30	0.8	normal	1	1	0	1.19023216289999	0.05	78532	0.94559	0.94307	0.94412	0.92667	0.9407	0.92875	NA	NA	NA	NA	NA	NA	NA	7.63930023425155	1e-05
30	15	15	0.8	normal	1	3	0	2.66144002525098	0.05	67301	0.80523	0.78854	0.80867	0.91729	0.93192	0.91649	NA	NA	NA	NA	NA	NA	NA	6.70352025164498	0.00179
45	30	15	0.8	normal	1	3	0	2.66144002525098	0.05	28224	0.81815	0.80504	0.82762	0.91722	0.92848	0.91435	NA	NA	NA	NA	NA	NA	NA	7.83264457649655	0.00068
45	15	30	0.8	normal	1	3	0	2.66144002525098	0.05	20335	0.97398	0.97201	0.97079	0.93371	0.94935	0.93819	NA	NA	NA	NA	NA	NA	NA	7.91122549666299	0
30	15	15	0.85	normal	1	1	0	1.46573815591843	0.05	31711	0.96854	0.96452	0.96579	0.90409	0.93133	0.90525	NA	NA	NA	NA	NA	NA	NA	7.00111473215951	0.00148
45	30	15	0.85	normal	1	1	0	1.46573815591843	0.05	94551	0.99231	0.99176	0.9918	0.91391	0.93519	0.91679	NA	NA	NA	NA	NA	NA	NA	7.8997264289856	7e-05
45	15	30	0.85	normal	1	1	0	1.46573815591843	0.05	56733	0.99267	0.99212	0.99238	0.91338	0.93656	0.91579	NA	NA	NA	NA	NA	NA	NA	9.45885339842902	7e-05
30	15	15	0.85	normal	1	3	0	3.27749015384881	0.05	49863	0.92908	0.92058	0.93149	0.88943	0.91424	0.8896	NA	NA	NA	NA	NA	NA	NA	8.19038142416212	0.0082
45	30	15	0.85	normal	1	3	0	3.27749015384881	0.05	67429	0.93849	0.93134	0.94413	0.88415	0.90146	0.88209	NA	NA	NA	NA	NA	NA	NA	9.46886224289735	0.00373
45	15	30	0.85	normal	1	3	0	3.27749015384881	0.05	97737	0.99747	0.99727	0.99715	0.92262	0.94621	0.92629	NA	NA	NA	NA	NA	NA	NA	9.11172086391184	1e-04
30	15	15	0.9	normal	1	1	0	1.81238760487365	0.05	25793	0.99679	0.99642	0.99661	0.87805	0.91889	0.87813	NA	NA	NA	NA	NA	NA	NA	8.55649374749925	0.00866
45	30	15	0.9	normal	1	1	0	1.81238760487365	0.05	92654	0.99968	0.99965	0.99969	0.89064	0.92449	0.89565	NA	NA	NA	NA	NA	NA	NA	9.48966493964195	0.00103
45	15	30	0.9	normal	1	1	0	1.81238760487365	0.05	44492	0.99976	0.99969	0.99973	0.88955	0.92364	0.89179	NA	NA	NA	NA	NA	NA	NA	9.52280152791076	0.00095
30	15	15	0.9	normal	1	3	0	4.0526218860755	0.05	78697	0.98687	0.98439	0.9877	0.82314	0.8826	0.82319	NA	NA	NA	NA	NA	NA	NA	8.51350731829802	0.03331
45	30	15	0.9	normal	1	3	0	4.0526218860755	0.05	63480	0.98982	0.98781	0.99094	0.82055	0.86339	0.81923	NA	NA	NA	NA	NA	NA	NA	9.46978738804658	0.01845
45	15	30	0.9	normal	1	3	0	4.0526218860755	0.05	84835	0.99995	0.99993	0.99994	0.90134	0.92672	0.90635	NA	NA	NA	NA	NA	NA	NA	9.85634043739902	0.00174
30	15	15	0.91	normal	1	1	0	1.8961139524647	0.05	72804	0.99844	0.99813	0.9982	0.86866	0.91415	0.869	NA	NA	NA	NA	NA	NA	NA	8.51881147411135	0.013
45	30	15	0.91	normal	1	1	0	1.8961139524647	0.05	47264	0.99989	0.99989	0.99987	0.88535	0.92116	0.89157	NA	NA	NA	NA	NA	NA	NA	9.83844203538365	0.00131
45	15	30	0.91	normal	1	1	0	1.8961139524647	0.05	63474	0.99981	0.99979	0.9998	0.88372	0.92021	0.88543	NA	NA	NA	NA	NA	NA	NA	9.85189856880241	0.0016
30	15	15	0.91	normal	1	3	0	4.23983969079687	0.05	23274	0.99185	0.98985	0.99255	0.80549	0.87776	0.80505	NA	NA	NA	NA	NA	NA	NA	8.60182459904088	0.04542
45	30	15	0.91	normal	1	3	0	4.23983969079687	0.05	33526	0.99306	0.99191	0.99386	0.80147	0.85195	0.80126	NA	NA	NA	NA	NA	NA	NA	9.89534893936581	0.0264
45	15	30	0.91	normal	1	3	0	4.23983969079687	0.05	32552	0.99999	0.99999	0.99998	0.89452	0.9202	0.89984	NA	NA	NA	NA	NA	NA	NA	9.55393298049768	0.0034
30	15	15	0.92	normal	1	1	0	1.98707125669461	0.05	80039	0.99929	0.99912	0.99913	0.85764	0.90674	0.85808	NA	NA	NA	NA	NA	NA	NA	9.92099135544565	0.01799
45	30	15	0.92	normal	1	1	0	1.98707125669461	0.05	874	0.99996	0.99996	0.99996	0.87766	0.91758	0.88103	NA	NA	NA	NA	NA	NA	NA	10.8451011171606	0.00288
45	15	30	0.92	normal	1	1	0	1.98707125669461	0.05	43539	0.99994	0.99994	0.99994	0.87742	0.91792	0.88009	NA	NA	NA	NA	NA	NA	NA	10.8241235156854	0.00252
30	15	15	0.92	normal	1	3	0	4.44322640610508	0.05	76877	0.99526	0.99405	0.99551	0.78783	0.86923	0.78805	NA	NA	NA	NA	NA	NA	NA	10.0344158167972	0.05894
45	30	15	0.92	normal	1	3	0	4.44322640610508	0.05	97901	0.99614	0.99535	0.99674	0.78041	0.84506	0.78008	NA	NA	NA	NA	NA	NA	NA	10.9071794585387	0.03571
45	15	30	0.92	normal	1	3	0	4.44322640610508	0.05	72190	0.99999	0.99999	0.99999	0.88382	0.91238	0.88641	NA	NA	NA	NA	NA	NA	NA	11.2895303922229	0.00567
30	15	15	0.93	normal	1	1	0	2.08708368727952	0.05	75200	0.99966	0.99955	0.9996	0.84987	0.91807	0.84967	NA	NA	NA	NA	NA	NA	NA	10.0687753896581	0.02587
45	30	15	0.93	normal	1	1	0	2.08708368727952	0.05	28947	1	1	1	0.86702	0.91352	0.86921	NA	NA	NA	NA	NA	NA	NA	11.2772302846114	0.00471
45	15	30	0.93	normal	1	1	0	2.08708368727952	0.05	54064	0.99998	0.99998	0.99998	0.86541	0.91337	0.87072	NA	NA	NA	NA	NA	NA	NA	11.3010112082958	0.00462
30	15	15	0.93	normal	1	3	0	4.66686099948792	0.05	66831	0.99757	0.99687	0.99777	0.76294	0.88404	0.76284	NA	NA	NA	NA	NA	NA	NA	10.1085455893146	0.08332
45	30	15	0.93	normal	1	3	0	4.66686099948792	0.05	88355	0.99809	0.9977	0.99836	0.75175	0.83893	0.75052	NA	NA	NA	NA	NA	NA	NA	11.3050600320101	0.05311
45	15	30	0.93	normal	1	3	0	4.66686099948792	0.05	24415	0.99999	0.99999	0.99999	0.86581	0.90536	0.8696	NA	NA	NA	NA	NA	NA	NA	10.9887775636382	0.00979
30	15	15	0.94	normal	1	1	0	2.19878190389844	0.05	91325	0.99993	0.99988	0.9999	0.82616	0.90962	0.82641	NA	NA	NA	NA	NA	NA	NA	9.89414584749275	0.03945
45	30	15	0.94	normal	1	1	0	2.19878190389844	0.05	58287	1	1	1	0.85724	0.91148	0.86221	NA	NA	NA	NA	NA	NA	NA	10.785511821111	0.0082
45	15	30	0.94	normal	1	1	0	2.19878190389844	0.05	7233	1	1	1	0.85705	0.91064	0.8619	NA	NA	NA	NA	NA	NA	NA	10.7637945077154	0.00821
30	15	15	0.94	normal	1	3	0	4.91662580481332	0.05	82403	0.99886	0.99855	0.9989	0.72692	0.87499	0.72707	NA	NA	NA	NA	NA	NA	NA	9.91796286238564	0.1116
45	30	15	0.94	normal	1	3	0	4.91662580481332	0.05	46876	0.99905	0.99875	0.99925	0.72084	0.83431	0.72125	NA	NA	NA	NA	NA	NA	NA	7.58332039972146	0.07434
45	15	30	0.94	normal	1	3	0	4.91662580481332	0.05	92054	1	1	1	0.84664	0.89944	0.84941	NA	NA	NA	NA	NA	NA	NA	7.92845543278588	0.0172
30	15	15	0.95	normal	1	1	0	2.32617430735335	0.05	83485	0.99998	0.99998	0.99998	0.8129	0.88543	0.81303	NA	NA	NA	NA	NA	NA	NA	6.6895319893625	0.05932
45	30	15	0.95	normal	1	1	0	2.32617430735335	0.05	40794	1	1	1	0.84289	0.89569	0.84533	NA	NA	NA	NA	NA	NA	NA	7.91680009875033	0.01437
45	15	30	0.95	normal	1	1	0	2.32617430735335	0.05	68584	1	1	1	0.8456	0.89782	0.84463	NA	NA	NA	NA	NA	NA	NA	7.93041201750437	0.01517
30	15	15	0.95	normal	1	3	0	5.20148387875557	0.05	15466	0.99942	0.99928	0.99948	0.69292	0.85417	0.69283	NA	NA	NA	NA	NA	NA	NA	6.64833158572515	0.1552
45	30	15	0.95	normal	1	3	0	5.20148387875557	0.05	13628	0.9996	0.99941	0.99966	0.68963	0.81932	0.68636	NA	NA	NA	NA	NA	NA	NA	7.91899436553319	0.10653
45	15	30	0.95	normal	1	3	0	5.20148387875557	0.05	52978	1	1	1	0.81899	0.87812	0.8211	NA	NA	NA	NA	NA	NA	NA	7.56759559002187	0.02978
30	15	15	0.5	beta	NA	NA	NA	NA	0.05	26847	0.05408	0.04728	0.04836	0.94592	0.95272	0.94855	1	0.999994569618219	1	1	TRUE	NA	NA	6.82280883875158	0
45	30	15	0.5	beta	NA	NA	NA	NA	0.05	46816	0.05501	0.05118	0.04971	0.94499	0.94882	0.94854	1	0.999994569618219	1	1	TRUE	NA	NA	7.72229741824998	0
45	15	30	0.5	beta	NA	NA	NA	NA	0.05	15240	0.05502	0.05149	0.04967	0.94498	0.94851	0.94882	1	0.999994569618219	1	1	TRUE	NA	NA	7.63990736338827	0
30	15	15	0.55	beta	NA	NA	NA	NA	0.05	5719	0.08135	0.07237	0.07376	0.94576	0.95211	0.94981	1	1.23583457244466	1	1	TRUE	NA	NA	6.77638547566202	0
45	30	15	0.55	beta	NA	NA	NA	NA	0.05	42638	0.09133	0.08695	0.08389	0.94671	0.95013	0.95064	1	1.23583457244466	1	1	TRUE	NA	NA	7.75816608958774	0
45	15	30	0.55	beta	NA	NA	NA	NA	0.05	3014	0.09015	0.08495	0.08449	0.94468	0.94807	0.94812	1	1.23583457244466	1	1	TRUE	NA	NA	8.05797783560223	0
30	15	15	0.6	beta	NA	NA	NA	NA	0.05	24141	0.16874	0.15469	0.15772	0.944	0.95204	0.947	1	1.52971831144841	1	1	TRUE	NA	NA	6.81554752866427	0
45	30	15	0.6	beta	NA	NA	NA	NA	0.05	24970	0.21323	0.20418	0.19757	0.94571	0.95055	0.95048	1	1.52971831144841	1	1	TRUE	NA	NA	8.12770738608307	0
45	15	30	0.6	beta	NA	NA	NA	NA	0.05	8746	0.19729	0.18999	0.19212	0.94571	0.94957	0.94788	1	1.52971831144841	1	1	TRUE	NA	NA	8.02837917135821	0
30	15	15	0.65	beta	NA	NA	NA	NA	0.05	64374	0.32018	0.30075	0.30384	0.94006	0.95021	0.9431	1	1.90983975961749	1	1	TRUE	NA	NA	6.77287324031194	0
45	30	15	0.65	beta	NA	NA	NA	NA	0.05	46410	0.42643	0.41429	0.40438	0.94334	0.94941	0.94765	1	1.90983975961749	1	1	TRUE	NA	NA	8.09643307401074	0
45	15	30	0.65	beta	NA	NA	NA	NA	0.05	21499	0.37912	0.3705	0.37582	0.94217	0.948	0.94413	1	1.90983975961749	1	1	TRUE	NA	NA	7.63971113079124	0
30	15	15	0.7	beta	NA	NA	NA	NA	0.05	76624	0.52274	0.50274	0.50335	0.93796	0.94987	0.94133	1	2.4260126493497	1	1	TRUE	NA	NA	6.8131247470114	0
45	30	15	0.7	beta	NA	NA	NA	NA	0.05	48711	0.68811	0.6765	0.66264	0.94022	0.94854	0.94558	1	2.4260126493497	1	1	TRUE	NA	NA	7.6740195252498	0
45	15	30	0.7	beta	NA	NA	NA	NA	0.05	84054	0.59598	0.58799	0.60119	0.93806	0.94542	0.93893	1	2.4260126493497	1	1	TRUE	NA	NA	7.60792637321684	0
30	15	15	0.75	beta	NA	NA	NA	NA	0.05	89982	0.73934	0.72391	0.72626	0.93323	0.94855	0.93561	1	3.17676466205391	1	1	TRUE	NA	NA	6.78467795279291	2e-05
45	30	15	0.75	beta	NA	NA	NA	NA	0.05	67453	0.88913	0.88309	0.87271	0.93712	0.94838	0.94278	1	3.17676466205391	1	1	TRUE	NA	NA	7.51884924617079	0
45	15	30	0.75	beta	NA	NA	NA	NA	0.05	53679	0.80108	0.79749	0.81145	0.93321	0.94403	0.93217	1	3.17676466205391	1	1	TRUE	NA	NA	7.74306834916274	0
30	15	15	0.8	beta	NA	NA	NA	NA	0.05	97269	0.90442	0.89677	0.89721	0.92628	0.94587	0.92578	1	4.39265740273851	1	1	TRUE	NA	NA	6.76110003650188	0.00012
45	30	15	0.8	beta	NA	NA	NA	NA	0.05	136	0.98364	0.98223	0.97962	0.93282	0.94947	0.93859	1	4.39265740273851	1	1	TRUE	NA	NA	7.79023545973831	0
45	15	30	0.8	beta	NA	NA	NA	NA	0.05	98417	0.93704	0.93623	0.94535	0.92348	0.94238	0.91999	1	4.39265740273851	1	1	TRUE	NA	NA	7.36370925863584	3e-05
30	15	15	0.85	beta	NA	NA	NA	NA	0.05	62315	0.98555	0.98444	0.98339	0.91444	0.94273	0.91646	1	6.8343688919737	1	1	TRUE	NA	NA	6.5654598903656	0.00116
45	30	15	0.85	beta	NA	NA	NA	NA	0.05	94843	0.9995	0.99946	0.99918	0.93085	0.95189	0.93716	1	6.8343688919737	1	1	TRUE	NA	NA	7.47427233245638	3e-05
45	15	30	0.85	beta	NA	NA	NA	NA	0.05	48866	0.99276	0.99289	0.99508	0.91552	0.93514	0.91074	1	6.8343688919737	1	1	TRUE	NA	NA	7.15941668384605	0.00023
30	15	15	0.9	beta	NA	NA	NA	NA	0.05	1564	1	1	0.99999	0.96083	0.93981	0.93668	1	1e+05	1	1	TRUE	NA	NA	6.69082177672121	0.03528
45	30	15	0.9	beta	NA	NA	NA	NA	0.05	67940	1	1	1	0.94562	0.96408	0.94559	1	1e+05	1	1	TRUE	NA	NA	7.39880156305101	0.00111
45	15	30	0.9	beta	NA	NA	NA	NA	0.05	92353	1	1	1	0.95931	0.93771	0.82862	1	1e+05	1	1	TRUE	NA	NA	7.21722245554129	0.03598
30	15	15	0.5	exponential	NA	NA	NA	NA	0.05	81938	0.05382	0.04772	0.04964	0.94618	0.95228	0.95018	NA	NA	NA	NA	NA	1	1	6.84804721766048	0
45	30	15	0.5	exponential	NA	NA	NA	NA	0.05	80348	0.05274	0.04982	0.04957	0.94726	0.95018	0.95031	NA	NA	NA	NA	NA	1	1	7.81710803111394	0
45	15	30	0.5	exponential	NA	NA	NA	NA	0.05	11007	0.05385	0.05074	0.0508	0.94615	0.94926	0.94902	NA	NA	NA	NA	NA	1	1	8.11563216732608	0
30	15	15	0.55	exponential	NA	NA	NA	NA	0.05	74149	0.07883	0.07062	0.07311	0.9455	0.95201	0.94947	NA	NA	NA	NA	NA	1	0.818181818181818	7.06110108931859	0
45	30	15	0.55	exponential	NA	NA	NA	NA	0.05	65990	0.08701	0.083	0.08356	0.94603	0.94893	0.94837	NA	NA	NA	NA	NA	1	0.818181818181818	8.11857522461149	0
45	15	30	0.55	exponential	NA	NA	NA	NA	0.05	71969	0.08863	0.08428	0.08298	0.94572	0.94945	0.94982	NA	NA	NA	NA	NA	1	0.818181818181818	8.11023917734623	0
30	15	15	0.6	exponential	NA	NA	NA	NA	0.05	21458	0.16136	0.1491	0.15379	0.9436	0.95067	0.94723	NA	NA	NA	NA	NA	1	0.666666666666667	6.9869388390912	0
45	30	15	0.6	exponential	NA	NA	NA	NA	0.05	91646	0.18994	0.18354	0.18552	0.94383	0.94831	0.94591	NA	NA	NA	NA	NA	1	0.666666666666667	8.11257768630981	0
45	15	30	0.6	exponential	NA	NA	NA	NA	0.05	34048	0.20348	0.19584	0.19452	0.94611	0.95043	0.94959	NA	NA	NA	NA	NA	1	0.666666666666667	7.80374198085732	0
30	15	15	0.65	exponential	NA	NA	NA	NA	0.05	93814	0.30007	0.28239	0.29072	0.94203	0.95036	0.94508	NA	NA	NA	NA	NA	1	0.538461538461538	7.01137055125501	0
45	30	15	0.65	exponential	NA	NA	NA	NA	0.05	91341	0.36012	0.35153	0.35554	0.94175	0.94867	0.94328	NA	NA	NA	NA	NA	1	0.538461538461538	7.79538859612412	0
45	15	30	0.65	exponential	NA	NA	NA	NA	0.05	79745	0.40534	0.39453	0.39167	0.94302	0.94878	0.94712	NA	NA	NA	NA	NA	1	0.538461538461538	7.78743302828736	0
30	15	15	0.7	exponential	NA	NA	NA	NA	0.05	10231	0.49441	0.4743	0.4816	0.93749	0.94929	0.94106	NA	NA	NA	NA	NA	1	0.428571428571429	6.99420973055893	3e-05
45	30	15	0.7	exponential	NA	NA	NA	NA	0.05	42505	0.56407	0.5556	0.56112	0.93846	0.94604	0.9402	NA	NA	NA	NA	NA	1	0.428571428571429	8.04560795644919	0
45	15	30	0.7	exponential	NA	NA	NA	NA	0.05	20872	0.65293	0.64242	0.63892	0.9407	0.94863	0.94445	NA	NA	NA	NA	NA	1	0.428571428571429	8.08550034046173	0
30	15	15	0.75	exponential	NA	NA	NA	NA	0.05	79911	0.69534	0.67745	0.68684	0.93115	0.94651	0.93291	NA	NA	NA	NA	NA	1	0.333333333333333	6.97288667221864	5e-05
45	30	15	0.75	exponential	NA	NA	NA	NA	0.05	27042	0.76669	0.75945	0.76642	0.93109	0.94178	0.93201	NA	NA	NA	NA	NA	1	0.333333333333333	7.80885201540258	0
45	15	30	0.75	exponential	NA	NA	NA	NA	0.05	46039	0.86415	0.8581	0.85333	0.93833	0.94875	0.9433	NA	NA	NA	NA	NA	1	0.333333333333333	7.91460430264473	0
30	15	15	0.8	exponential	NA	NA	NA	NA	0.05	86506	0.86273	0.85197	0.85796	0.91995	0.93833	0.92171	NA	NA	NA	NA	NA	1	0.25	7.22254662884606	0.00033
45	30	15	0.8	exponential	NA	NA	NA	NA	0.05	44648	0.90559	0.90157	0.90618	0.91967	0.93416	0.92093	NA	NA	NA	NA	NA	1	0.25	7.90780766473876	3e-05
45	15	30	0.8	exponential	NA	NA	NA	NA	0.05	33449	0.97012	0.96819	0.96734	0.9335	0.94765	0.93734	NA	NA	NA	NA	NA	1	0.25	7.85942154215442	1e-05
30	15	15	0.85	exponential	NA	NA	NA	NA	0.05	32580	0.9595	0.95498	0.95854	0.90017	0.92728	0.90168	NA	NA	NA	NA	NA	1	0.176470588235294	6.85001942343182	0.00206
45	30	15	0.85	exponential	NA	NA	NA	NA	0.05	60859	0.97609	0.97437	0.9773	0.89804	0.91914	0.89804	NA	NA	NA	NA	NA	1	0.176470588235294	7.5150821032789	0.00048
45	15	30	0.85	exponential	NA	NA	NA	NA	0.05	37369	0.99737	0.99708	0.99689	0.92472	0.94345	0.92771	NA	NA	NA	NA	NA	1	0.176470588235294	7.52420978599124	3e-05
30	15	15	0.9	exponential	NA	NA	NA	NA	0.05	60898	0.99383	0.99292	0.99389	0.85743	0.9033	0.85863	NA	NA	NA	NA	NA	1	0.111111111111111	6.84985038558642	0.01445
45	30	15	0.9	exponential	NA	NA	NA	NA	0.05	42120	0.99693	0.9967	0.99717	0.85296	0.88986	0.85419	NA	NA	NA	NA	NA	1	0.111111111111111	7.57712787177828	0.00522
45	15	30	0.9	exponential	NA	NA	NA	NA	0.05	81487	0.99994	0.99994	0.99993	0.906	0.93344	0.91071	NA	NA	NA	NA	NA	1	0.111111111111111	7.8869126960304	0.00079
30	15	15	0.91	exponential	NA	NA	NA	NA	0.05	95832	0.99643	0.99582	0.99641	0.84677	0.89951	0.84668	NA	NA	NA	NA	NA	1	0.0989010989010989	6.87468431240982	0.02062
45	30	15	0.91	exponential	NA	NA	NA	NA	0.05	4941	0.99828	0.99811	0.99841	0.83981	0.88172	0.84188	NA	NA	NA	NA	NA	1	0.0989010989010989	7.84672570433882	0.00779
45	15	30	0.91	exponential	NA	NA	NA	NA	0.05	27425	1	1	1	0.90024	0.9292	0.90517	NA	NA	NA	NA	NA	1	0.0989010989010989	8.23971270547973	0.00129
30	15	15	0.92	exponential	NA	NA	NA	NA	0.05	46497	0.99829	0.99786	0.99823	0.82486	0.88705	0.82501	NA	NA	NA	NA	NA	1	0.0869565217391304	7.45593326250712	0.03144
45	30	15	0.92	exponential	NA	NA	NA	NA	0.05	77600	0.9991	0.99891	0.99912	0.82149	0.87244	0.82296	NA	NA	NA	NA	NA	1	0.0869565217391304	8.22250055558152	0.0132
45	15	30	0.92	exponential	NA	NA	NA	NA	0.05	28117	1	1	1	0.89231	0.92445	0.895	NA	NA	NA	NA	NA	1	0.0869565217391304	8.19550233774715	0.00233
30	15	15	0.93	exponential	NA	NA	NA	NA	0.05	82340	0.99899	0.99882	0.99905	0.81234	0.90079	0.812	NA	NA	NA	NA	NA	1	0.075268817204301	7.03787061333656	0.04646
45	30	15	0.93	exponential	NA	NA	NA	NA	0.05	57968	0.99945	0.9994	0.99952	0.79786	0.86447	0.80177	NA	NA	NA	NA	NA	1	0.075268817204301	7.81668842587206	0.02249
45	15	30	0.93	exponential	NA	NA	NA	NA	0.05	84413	1	1	1	0.8817	0.9196	0.88661	NA	NA	NA	NA	NA	1	0.075268817204301	7.81903471244706	0.00459
30	15	15	0.94	exponential	NA	NA	NA	NA	0.05	91287	0.99962	0.99956	0.99963	0.77738	0.8907	0.77823	NA	NA	NA	NA	NA	1	0.0638297872340426	7.0561383171214	0.06844
45	30	15	0.94	exponential	NA	NA	NA	NA	0.05	33680	0.9998	0.99975	0.99984	0.77376	0.85784	0.77494	NA	NA	NA	NA	NA	1	0.0638297872340426	7.7460369578335	0.03727
45	15	30	0.94	exponential	NA	NA	NA	NA	0.05	60046	1	1	1	0.86744	0.91327	0.87125	NA	NA	NA	NA	NA	1	0.0638297872340426	8.05666745993826	0.00863
30	15	15	0.95	exponential	NA	NA	NA	NA	0.05	24212	0.99979	0.99972	0.99981	0.74902	0.86594	0.74901	NA	NA	NA	NA	NA	1	0.0526315789473685	6.92879883170128	0.10442
45	30	15	0.95	exponential	NA	NA	NA	NA	0.05	53572	0.99988	0.99986	0.99992	0.74178	0.83502	0.73664	NA	NA	NA	NA	NA	1	0.0526315789473685	8.08442422654894	0.06204
45	15	30	0.95	exponential	NA	NA	NA	NA	0.05	10135	1	1	1	0.84761	0.89656	0.84803	NA	NA	NA	NA	NA	1	0.0526315789473685	4.83826397094462	0.01752
