# Supplementary material for: A New Approach to the Nonparametric Behrens–Fisher Problem With Compatible Confidence Intervals
Source: Biom J. 2025 Nov 9;67(6):e70096. doi: 10.1002/bimj.70096 (PMC12598137; doi:10.1002/bimj.70096)
Supplement: Supplementary file 1 — Supporting information [file BIMJ-67-e70096-s002.zip › Schüürhuis_et_al_code_R2/R Code Submission/results/df_t1e.csv]

Nxy	nx	ny	sigmaX	sigmaY	niveau	seed	t1e_BM	t1e_C2	t1e_permu	dist	alphax	alphay	betax	betay	likert	lambda	iterationTime
30	15	15	1	1	0.001	23950	0.00258	0.00109	0.00087	normal	NA	NA	NA	NA	NA	NA	8.19707546677854
45	15	30	1	1	0.001	49988	0.00243	0.00132	0.00093	normal	NA	NA	NA	NA	NA	NA	9.43044197691811
45	30	15	1	1	0.001	11209	0.0025	0.00143	0.00104	normal	NA	NA	NA	NA	NA	NA	9.11394526984957
60	30	30	1	1	0.001	42779	0.00201	0.00112	0.00114	normal	NA	NA	NA	NA	NA	NA	10.1061487442255
60	20	40	1	1	0.001	46105	0.00216	0.00131	0.00096	normal	NA	NA	NA	NA	NA	NA	9.05500219086806
60	40	20	1	1	0.001	4644	0.0021	0.00129	0.00097	normal	NA	NA	NA	NA	NA	NA	9.02024391406112
90	45	45	1	1	0.001	22709	0.00124	0.00084	0.00083	normal	NA	NA	NA	NA	NA	NA	10.38141152819
90	30	60	1	1	0.001	3446	0.00171	0.0011	0.00103	normal	NA	NA	NA	NA	NA	NA	10.3483935746882
90	60	30	1	1	0.001	6256	0.00164	0.00117	0.00103	normal	NA	NA	NA	NA	NA	NA	11.433319871823
120	60	60	1	1	0.001	94837	0.00143	0.00102	0.00109	normal	NA	NA	NA	NA	NA	NA	13.0875377960338
120	40	80	1	1	0.001	7365	0.00135	9e-04	9e-04	normal	NA	NA	NA	NA	NA	NA	13.021944630146
120	80	40	1	1	0.001	3454	0.00133	0.00104	0.00101	normal	NA	NA	NA	NA	NA	NA	12.9846246778303
150	75	75	1	1	0.001	63961	0.00133	0.001	0.00107	normal	NA	NA	NA	NA	NA	NA	14.7162512306372
150	50	100	1	1	0.001	2704	0.00127	0.00091	0.00087	normal	NA	NA	NA	NA	NA	NA	12.5994458561473
150	100	50	1	1	0.001	27977	0.00132	0.00106	0.00097	normal	NA	NA	NA	NA	NA	NA	14.5420075041718
30	15	15	1	3	0.001	46639	0.00289	0.00137	0.0016	normal	NA	NA	NA	NA	NA	NA	6.62369162069427
45	15	30	1	3	0.001	18881	0.00155	7e-04	0.00047	normal	NA	NA	NA	NA	NA	NA	7.96509560465813
45	30	15	1	3	0.001	25626	0.00297	0.00168	0.00229	normal	NA	NA	NA	NA	NA	NA	7.91679713123375
60	30	30	1	3	0.001	1715	0.00176	0.00093	0.00113	normal	NA	NA	NA	NA	NA	NA	8.50430920508173
60	20	40	1	3	0.001	52841	0.0016	0.00107	0.00077	normal	NA	NA	NA	NA	NA	NA	8.50531420674589
60	40	20	1	3	0.001	34683	0.00205	0.00127	0.00172	normal	NA	NA	NA	NA	NA	NA	10.9364238993989
90	45	45	1	3	0.001	39769	0.00139	0.00105	0.00107	normal	NA	NA	NA	NA	NA	NA	13.2933166913854
90	30	60	1	3	0.001	34871	0.00134	0.00102	0.00077	normal	NA	NA	NA	NA	NA	NA	12.6182306628095
90	60	30	1	3	0.001	17979	0.00186	0.00131	0.00178	normal	NA	NA	NA	NA	NA	NA	13.3924032800065
120	60	60	1	3	0.001	98188	0.0012	0.00085	0.00098	normal	NA	NA	NA	NA	NA	NA	16.0712750454744
120	40	80	1	3	0.001	14497	0.00129	0.00099	0.00086	normal	NA	NA	NA	NA	NA	NA	16.0605246134599
120	80	40	1	3	0.001	16648	0.00127	0.00088	0.00126	normal	NA	NA	NA	NA	NA	NA	16.0625856063101
150	75	75	1	3	0.001	15073	0.00145	0.00114	0.00132	normal	NA	NA	NA	NA	NA	NA	18.1897653296921
150	50	100	1	3	0.001	95443	0.00127	0.00105	0.00091	normal	NA	NA	NA	NA	NA	NA	12.5965915496482
150	100	50	1	3	0.001	53499	0.00138	0.00113	0.00138	normal	NA	NA	NA	NA	NA	NA	12.8945361027453
30	15	15	1	1	0.005	37417	0.00856	0.00504	0.00501	normal	NA	NA	NA	NA	NA	NA	6.68666124012735
45	15	30	1	1	0.005	34861	0.00795	0.00577	0.00516	normal	NA	NA	NA	NA	NA	NA	7.93041839453909
45	30	15	1	1	0.005	40493	0.00818	0.00586	0.00528	normal	NA	NA	NA	NA	NA	NA	7.92252420081033
60	30	30	1	1	0.005	9295	0.00675	0.00487	0.00496	normal	NA	NA	NA	NA	NA	NA	8.72814221719901
60	20	40	1	1	0.005	19336	0.00722	0.00554	0.00516	normal	NA	NA	NA	NA	NA	NA	8.47827713065677
60	40	20	1	1	0.005	95107	0.0071	0.00528	0.0049	normal	NA	NA	NA	NA	NA	NA	8.75320940309101
90	45	45	1	1	0.005	8055	0.00631	0.00501	0.00502	normal	NA	NA	NA	NA	NA	NA	11.0891462980376
90	30	60	1	1	0.005	53041	0.00618	0.00504	0.00495	normal	NA	NA	NA	NA	NA	NA	10.9868124939336
90	60	30	1	1	0.005	26219	0.00612	0.00503	0.00487	normal	NA	NA	NA	NA	NA	NA	11.1274735402399
120	60	60	1	1	0.005	23255	0.00564	0.00476	0.00478	normal	NA	NA	NA	NA	NA	NA	12.2721469103628
120	40	80	1	1	0.005	35018	0.00565	0.00474	0.00467	normal	NA	NA	NA	NA	NA	NA	13.2664875813988
120	80	40	1	1	0.005	54433	0.00582	0.00513	0.00477	normal	NA	NA	NA	NA	NA	NA	13.2277887358268
150	75	75	1	1	0.005	48270	0.00535	0.00456	0.00481	normal	NA	NA	NA	NA	NA	NA	15.3237581908041
150	50	100	1	1	0.005	18121	0.00553	0.005	0.00496	normal	NA	NA	NA	NA	NA	NA	15.0817489894893
150	100	50	1	1	0.005	93921	0.00531	0.00457	0.00459	normal	NA	NA	NA	NA	NA	NA	12.6057377998696
30	15	15	1	3	0.005	6811	0.00849	0.00459	0.00633	normal	NA	NA	NA	NA	NA	NA	6.77877450042301
45	15	30	1	3	0.005	5506	0.00692	0.00464	0.00365	normal	NA	NA	NA	NA	NA	NA	7.75133383532365
45	30	15	1	3	0.005	49566	0.0089	0.00573	0.00836	normal	NA	NA	NA	NA	NA	NA	7.46156428926521
60	30	30	1	3	0.005	89671	0.00676	0.00493	0.00616	normal	NA	NA	NA	NA	NA	NA	9.05153026401997
60	20	40	1	3	0.005	57110	0.00637	0.00492	0.00401	normal	NA	NA	NA	NA	NA	NA	9.08792340874672
60	40	20	1	3	0.005	1582	0.00681	0.00476	0.00667	normal	NA	NA	NA	NA	NA	NA	9.08849143173959
90	45	45	1	3	0.005	28090	0.00601	0.0049	0.00563	normal	NA	NA	NA	NA	NA	NA	10.5021696468857
90	30	60	1	3	0.005	28370	0.00525	0.00441	0.00392	normal	NA	NA	NA	NA	NA	NA	11.2971139501201
90	60	30	1	3	0.005	38151	0.0063	0.00503	0.00649	normal	NA	NA	NA	NA	NA	NA	11.463246808317
120	60	60	1	3	0.005	80527	0.00587	0.00485	0.00561	normal	NA	NA	NA	NA	NA	NA	12.6204283585151
120	40	80	1	3	0.005	8453	0.00532	0.00469	0.00424	normal	NA	NA	NA	NA	NA	NA	12.6949207365513
120	80	40	1	3	0.005	60319	0.0057	0.00473	0.0058	normal	NA	NA	NA	NA	NA	NA	12.9099751000934
150	75	75	1	3	0.005	5686	0.0054	0.00475	0.0053	normal	NA	NA	NA	NA	NA	NA	15.4037908224265
150	50	100	1	3	0.005	78647	0.00521	0.00462	0.00434	normal	NA	NA	NA	NA	NA	NA	14.6740041914913
150	100	50	1	3	0.005	87679	0.00589	0.00507	0.00589	normal	NA	NA	NA	NA	NA	NA	15.196246398886
30	15	15	1	1	0.01	82532	0.01416	0.00958	0.01004	normal	NA	NA	NA	NA	NA	NA	6.75182673672835
45	15	30	1	1	0.01	9783	0.01364	0.0108	0.00965	normal	NA	NA	NA	NA	NA	NA	7.77559756716092
45	30	15	1	1	0.01	87659	0.01461	0.01149	0.01023	normal	NA	NA	NA	NA	NA	NA	7.47859857579072
60	30	30	1	1	0.01	92192	0.01172	0.00919	0.00947	normal	NA	NA	NA	NA	NA	NA	8.35206446826458
60	20	40	1	1	0.01	82404	0.01227	0.01034	0.00966	normal	NA	NA	NA	NA	NA	NA	9.05420928385523
60	40	20	1	1	0.01	87808	0.01339	0.011	0.01023	normal	NA	NA	NA	NA	NA	NA	9.03257739788956
90	45	45	1	1	0.01	39289	0.01137	0.00961	0.01015	normal	NA	NA	NA	NA	NA	NA	10.4410421944989
90	30	60	1	1	0.01	76936	0.01157	0.01019	0.00997	normal	NA	NA	NA	NA	NA	NA	10.4061789653699
90	60	30	1	1	0.01	94040	0.01154	0.01006	0.01017	normal	NA	NA	NA	NA	NA	NA	11.4266868001223
120	60	60	1	1	0.01	45336	0.01156	0.01026	0.01043	normal	NA	NA	NA	NA	NA	NA	12.9691282492876
120	40	80	1	1	0.01	16880	0.01124	0.01011	0.01	normal	NA	NA	NA	NA	NA	NA	12.5597396219439
120	80	40	1	1	0.01	56384	0.01127	0.01007	0.00999	normal	NA	NA	NA	NA	NA	NA	12.8873725500372
150	75	75	1	1	0.01	15091	0.01055	0.00962	0.00998	normal	NA	NA	NA	NA	NA	NA	1.0227608261423
150	50	100	1	1	0.01	75884	0.01126	0.01046	0.01029	normal	NA	NA	NA	NA	NA	NA	21.7638741770056
150	100	50	1	1	0.01	30404	0.0109	0.00991	0.00987	normal	NA	NA	NA	NA	NA	NA	1.00151799793873
30	15	15	1	3	0.01	67934	0.01451	0.01001	0.01199	normal	NA	NA	NA	NA	NA	NA	10.1100977624125
45	15	30	1	3	0.01	88303	0.01159	0.00875	0.0073	normal	NA	NA	NA	NA	NA	NA	12.4398647501734
45	30	15	1	3	0.01	71413	0.01429	0.01104	0.01417	normal	NA	NA	NA	NA	NA	NA	12.4166934633255
60	30	30	1	3	0.01	58355	0.01173	0.00963	0.01121	normal	NA	NA	NA	NA	NA	NA	13.5109200988875
60	20	40	1	3	0.01	13593	0.01111	0.00922	0.00821	normal	NA	NA	NA	NA	NA	NA	13.5047282542123
60	40	20	1	3	0.01	15958	0.01368	0.01151	0.01406	normal	NA	NA	NA	NA	NA	NA	14.160882132517
90	45	45	1	3	0.01	87048	0.01129	0.00992	0.01106	normal	NA	NA	NA	NA	NA	NA	17.6508287091388
90	30	60	1	3	0.01	80705	0.01086	0.00943	0.00851	normal	NA	NA	NA	NA	NA	NA	16.6868335311943
90	60	30	1	3	0.01	82800	0.01155	0.00998	0.01172	normal	NA	NA	NA	NA	NA	NA	17.6831272416645
120	60	60	1	3	0.01	66734	0.01111	0.01005	0.01087	normal	NA	NA	NA	NA	NA	NA	21.7644991389248
120	40	80	1	3	0.01	38105	0.0112	0.01017	0.00962	normal	NA	NA	NA	NA	NA	NA	21.7228845464521
120	80	40	1	3	0.01	12390	0.01087	0.00971	0.01117	normal	NA	NA	NA	NA	NA	NA	21.7124323086606
150	75	75	1	3	0.01	88166	0.01024	0.00945	0.01004	normal	NA	NA	NA	NA	NA	NA	1.03295783764234
150	50	100	1	3	0.01	98297	0.0106	0.00974	0.00924	normal	NA	NA	NA	NA	NA	NA	20.8227528952228
150	100	50	1	3	0.01	4116	0.0113	0.01028	0.01129	normal	NA	NA	NA	NA	NA	NA	21.3083833250735
30	15	15	1	1	0.05	58767	0.05363	0.04746	0.05009	normal	NA	NA	NA	NA	NA	NA	10.2127933471733
45	15	30	1	1	0.05	98338	0.05315	0.05025	0.04948	normal	NA	NA	NA	NA	NA	NA	12.3384166908264
45	30	15	1	1	0.05	26740	0.05353	0.05058	0.05023	normal	NA	NA	NA	NA	NA	NA	7.90441098411878
60	30	30	1	1	0.05	83604	0.05198	0.04882	0.05019	normal	NA	NA	NA	NA	NA	NA	8.79427017596033
60	20	40	1	1	0.05	87929	0.0536	0.05142	0.05155	normal	NA	NA	NA	NA	NA	NA	8.4907838937309
60	40	20	1	1	0.05	59197	0.05238	0.05016	0.04971	normal	NA	NA	NA	NA	NA	NA	8.79320696036021
90	45	45	1	1	0.05	30947	0.05128	0.0492	0.05021	normal	NA	NA	NA	NA	NA	NA	11.1007497698069
90	30	60	1	1	0.05	50060	0.05069	0.04954	0.04885	normal	NA	NA	NA	NA	NA	NA	11.0283044726981
90	60	30	1	1	0.05	40356	0.05055	0.04904	0.04898	normal	NA	NA	NA	NA	NA	NA	11.1825201714701
120	60	60	1	1	0.05	19976	0.0521	0.05058	0.05145	normal	NA	NA	NA	NA	NA	NA	12.3169999643167
120	40	80	1	1	0.05	32892	0.05225	0.0513	0.05088	normal	NA	NA	NA	NA	NA	NA	13.019682332476
120	80	40	1	1	0.05	88652	0.05056	0.04948	0.04967	normal	NA	NA	NA	NA	NA	NA	12.997257655859
150	75	75	1	1	0.05	11	0.04995	0.04854	0.04885	normal	NA	NA	NA	NA	NA	NA	14.8275594606664
150	50	100	1	1	0.05	57393	0.05091	0.05003	0.05012	normal	NA	NA	NA	NA	NA	NA	14.739537737502
150	100	50	1	1	0.05	58254	0.0504	0.0494	0.04938	normal	NA	NA	NA	NA	NA	NA	12.8814494158824
30	15	15	1	3	0.05	17866	0.0526	0.04689	0.05312	normal	NA	NA	NA	NA	NA	NA	6.8686466918389
45	15	30	1	3	0.05	223	0.05153	0.04791	0.04589	normal	NA	NA	NA	NA	NA	NA	7.95364241957664
45	30	15	1	3	0.05	7269	0.05308	0.04887	0.05683	normal	NA	NA	NA	NA	NA	NA	7.62982373740938
60	30	30	1	3	0.05	41802	0.05182	0.04886	0.05304	normal	NA	NA	NA	NA	NA	NA	9.06405637900035
60	20	40	1	3	0.05	78703	0.05122	0.0487	0.04712	normal	NA	NA	NA	NA	NA	NA	9.07521777351697
60	40	20	1	3	0.05	29728	0.0511	0.04808	0.05351	normal	NA	NA	NA	NA	NA	NA	9.07129494799508
90	45	45	1	3	0.05	58761	0.0499	0.04805	0.05099	normal	NA	NA	NA	NA	NA	NA	10.4320083213515
90	30	60	1	3	0.05	2140	0.04927	0.04757	0.04671	normal	NA	NA	NA	NA	NA	NA	10.9238835974534
90	60	30	1	3	0.05	88571	0.05074	0.04866	0.05326	normal	NA	NA	NA	NA	NA	NA	11.1291173256106
120	60	60	1	3	0.05	9657	0.05176	0.05045	0.05207	normal	NA	NA	NA	NA	NA	NA	12.2232449908389
120	40	80	1	3	0.05	78573	0.04804	0.04684	0.0463	normal	NA	NA	NA	NA	NA	NA	12.2367898961571
120	80	40	1	3	0.05	60784	0.05113	0.04978	0.05281	normal	NA	NA	NA	NA	NA	NA	12.9202084159851
150	75	75	1	3	0.05	61412	0.05027	0.04915	0.05067	normal	NA	NA	NA	NA	NA	NA	15.4411246817642
150	50	100	1	3	0.05	5559	0.05092	0.05004	0.04959	normal	NA	NA	NA	NA	NA	NA	14.6734689637687
150	100	50	1	3	0.05	4035	0.05121	0.04997	0.05293	normal	NA	NA	NA	NA	NA	NA	15.2848598261012
30	15	15	1	1	0.001	23950	0.00265	0.00112	0.00099	laplace	NA	NA	NA	NA	NA	NA	6.44899320695135
45	15	30	1	1	0.001	49988	0.00264	0.00144	0.00097	laplace	NA	NA	NA	NA	NA	NA	7.80671728617615
45	30	15	1	1	0.001	11209	0.0026	0.00129	0.00092	laplace	NA	NA	NA	NA	NA	NA	7.85011201070415
60	30	30	1	1	0.001	42779	0.00164	0.00084	0.00083	laplace	NA	NA	NA	NA	NA	NA	7.86654421945413
60	20	40	1	1	0.001	46105	0.00196	0.00119	0.00085	laplace	NA	NA	NA	NA	NA	NA	8.87262609713607
60	40	20	1	1	0.001	4644	0.00202	0.00131	0.001	laplace	NA	NA	NA	NA	NA	NA	8.79394091539913
90	45	45	1	1	0.001	22709	0.00151	0.00091	0.00106	laplace	NA	NA	NA	NA	NA	NA	10.3824907918109
90	30	60	1	1	0.001	3446	0.00169	0.00121	0.00106	laplace	NA	NA	NA	NA	NA	NA	10.2924817972713
90	60	30	1	1	0.001	6256	0.00147	0.001	0.00082	laplace	NA	NA	NA	NA	NA	NA	11.1120847056309
120	60	60	1	1	0.001	94837	0.00134	0.00092	0.00098	laplace	NA	NA	NA	NA	NA	NA	12.9038017453088
120	40	80	1	1	0.001	7365	0.00152	0.00118	0.00102	laplace	NA	NA	NA	NA	NA	NA	12.3192239665985
120	80	40	1	1	0.001	3454	0.00157	0.00117	0.00122	laplace	NA	NA	NA	NA	NA	NA	12.9322645205922
150	75	75	1	1	0.001	63961	0.00123	9e-04	0.00085	laplace	NA	NA	NA	NA	NA	NA	14.5742006976075
150	50	100	1	1	0.001	2704	0.0014	0.00104	0.00098	laplace	NA	NA	NA	NA	NA	NA	12.2739023429818
150	100	50	1	1	0.001	27977	0.00131	0.00094	0.00083	laplace	NA	NA	NA	NA	NA	NA	14.8193231532971
30	15	15	1	3	0.001	46639	0.00295	0.00125	0.00135	laplace	NA	NA	NA	NA	NA	NA	6.44208629760477
45	15	30	1	3	0.001	18881	0.00202	0.00106	0.00057	laplace	NA	NA	NA	NA	NA	NA	7.73010829223527
45	30	15	1	3	0.001	25626	0.00286	0.00165	0.00207	laplace	NA	NA	NA	NA	NA	NA	7.91176285472181
60	30	30	1	3	0.001	1715	0.00174	0.00102	0.00117	laplace	NA	NA	NA	NA	NA	NA	8.38416962385178
60	20	40	1	3	0.001	52841	0.00172	0.00085	0.00061	laplace	NA	NA	NA	NA	NA	NA	8.56405182600021
60	40	20	1	3	0.001	34683	0.00215	0.00132	0.00165	laplace	NA	NA	NA	NA	NA	NA	8.72194461292691
90	45	45	1	3	0.001	39769	0.00138	0.00095	0.00106	laplace	NA	NA	NA	NA	NA	NA	10.8902905059523
90	30	60	1	3	0.001	34871	0.00134	0.00096	0.00077	laplace	NA	NA	NA	NA	NA	NA	10.2139667909675
90	60	30	1	3	0.001	17979	0.00164	0.0011	0.00148	laplace	NA	NA	NA	NA	NA	NA	10.7794979533884
120	60	60	1	3	0.001	98188	0.00116	0.00086	0.001	laplace	NA	NA	NA	NA	NA	NA	13.3001621823178
120	40	80	1	3	0.001	14497	0.00119	0.00083	0.00077	laplace	NA	NA	NA	NA	NA	NA	13.1847517297665
120	80	40	1	3	0.001	16648	0.00133	0.00094	0.00123	laplace	NA	NA	NA	NA	NA	NA	13.4015983849764
150	75	75	1	3	0.001	15073	0.00136	0.00108	0.00126	laplace	NA	NA	NA	NA	NA	NA	14.6908807572391
150	50	100	1	3	0.001	95443	0.00114	0.00084	8e-04	laplace	NA	NA	NA	NA	NA	NA	12.6875767585304
150	100	50	1	3	0.001	53499	0.00145	0.00113	0.0013	laplace	NA	NA	NA	NA	NA	NA	13.0163604294591
30	15	15	1	1	0.005	37417	0.00856	0.00497	0.00501	laplace	NA	NA	NA	NA	NA	NA	6.49797760294543
45	15	30	1	1	0.005	34861	0.0086	0.00594	0.00526	laplace	NA	NA	NA	NA	NA	NA	7.29924010468854
45	30	15	1	1	0.005	40493	0.00788	0.00557	0.00501	laplace	NA	NA	NA	NA	NA	NA	8.01562359121111
60	30	30	1	1	0.005	9295	0.00714	0.00493	0.00507	laplace	NA	NA	NA	NA	NA	NA	8.76086920128928
60	20	40	1	1	0.005	19336	0.0073	0.00572	0.00521	laplace	NA	NA	NA	NA	NA	NA	8.91512955950366
60	40	20	1	1	0.005	95107	0.0072	0.00562	0.00497	laplace	NA	NA	NA	NA	NA	NA	8.59434067063861
90	45	45	1	1	0.005	8055	0.00649	0.00517	0.00543	laplace	NA	NA	NA	NA	NA	NA	11.3493192509148
90	30	60	1	1	0.005	53041	0.00625	0.00519	0.00493	laplace	NA	NA	NA	NA	NA	NA	11.1862714799245
90	60	30	1	1	0.005	26219	0.00605	0.0051	0.00497	laplace	NA	NA	NA	NA	NA	NA	11.3010374000337
120	60	60	1	1	0.005	23255	0.00565	0.00468	0.00464	laplace	NA	NA	NA	NA	NA	NA	12.5706252860361
120	40	80	1	1	0.005	35018	0.00599	0.00518	0.00494	laplace	NA	NA	NA	NA	NA	NA	12.6285803307427
120	80	40	1	1	0.005	54433	0.00568	0.00503	0.00478	laplace	NA	NA	NA	NA	NA	NA	12.873980357382
150	75	75	1	1	0.005	48270	0.00551	0.00492	0.00513	laplace	NA	NA	NA	NA	NA	NA	14.1839645190371
150	50	100	1	1	0.005	18121	0.00558	0.00508	0.00501	laplace	NA	NA	NA	NA	NA	NA	14.2108642205927
150	100	50	1	1	0.005	93921	0.00575	0.00504	0.00498	laplace	NA	NA	NA	NA	NA	NA	12.766375921766
30	15	15	1	3	0.005	6811	0.00862	0.00523	0.00622	laplace	NA	NA	NA	NA	NA	NA	6.35719864348571
45	15	30	1	3	0.005	5506	0.00654	0.00444	0.00354	laplace	NA	NA	NA	NA	NA	NA	7.53435874203841
45	30	15	1	3	0.005	49566	0.00875	0.00612	0.00763	laplace	NA	NA	NA	NA	NA	NA	7.23236098680231
60	30	30	1	3	0.005	89671	0.00659	0.00487	0.00544	laplace	NA	NA	NA	NA	NA	NA	8.67714074114958
60	20	40	1	3	0.005	57110	0.00627	0.00453	0.0038	laplace	NA	NA	NA	NA	NA	NA	8.79348184843858
60	40	20	1	3	0.005	1582	0.00736	0.00542	0.00688	laplace	NA	NA	NA	NA	NA	NA	8.71667199002372
90	45	45	1	3	0.005	28090	0.00632	0.00511	0.00574	laplace	NA	NA	NA	NA	NA	NA	10.2538559610976
90	30	60	1	3	0.005	28370	0.00574	0.0045	0.00386	laplace	NA	NA	NA	NA	NA	NA	10.981379270951
90	60	30	1	3	0.005	38151	0.00688	0.00571	0.00686	laplace	NA	NA	NA	NA	NA	NA	11.0001085005204
120	60	60	1	3	0.005	80527	0.00541	0.00466	0.00522	laplace	NA	NA	NA	NA	NA	NA	12.3305971421798
120	40	80	1	3	0.005	8453	0.0055	0.0047	0.00435	laplace	NA	NA	NA	NA	NA	NA	12.238846695688
120	80	40	1	3	0.005	60319	0.00604	0.00526	0.00603	laplace	NA	NA	NA	NA	NA	NA	12.9013201750649
150	75	75	1	3	0.005	5686	0.00569	0.00515	0.00547	laplace	NA	NA	NA	NA	NA	NA	15.1047195229265
150	50	100	1	3	0.005	78647	0.00513	0.00448	0.00425	laplace	NA	NA	NA	NA	NA	NA	14.3850300417344
150	100	50	1	3	0.005	87679	0.00618	0.00555	0.00602	laplace	NA	NA	NA	NA	NA	NA	15.3579239606857
30	15	15	1	1	0.01	82532	0.0146	0.01036	0.01058	laplace	NA	NA	NA	NA	NA	NA	6.22797609898779
45	15	30	1	1	0.01	9783	0.01316	0.01041	0.00954	laplace	NA	NA	NA	NA	NA	NA	7.31422855728202
45	30	15	1	1	0.01	87659	0.01419	0.01115	0.00998	laplace	NA	NA	NA	NA	NA	NA	6.98899695860015
60	30	30	1	1	0.01	92192	0.0119	0.00938	0.00987	laplace	NA	NA	NA	NA	NA	NA	7.88983493314849
60	20	40	1	1	0.01	82404	0.01257	0.01033	0.00977	laplace	NA	NA	NA	NA	NA	NA	8.77065309961637
60	40	20	1	1	0.01	87808	0.01206	0.00997	0.00921	laplace	NA	NA	NA	NA	NA	NA	8.51495610396067
90	45	45	1	1	0.01	39289	0.0111	0.00963	0.00992	laplace	NA	NA	NA	NA	NA	NA	10.2455993215243
90	30	60	1	1	0.01	76936	0.01219	0.01085	0.01052	laplace	NA	NA	NA	NA	NA	NA	10.0217981521289
90	60	30	1	1	0.01	94040	0.01183	0.01048	0.0106	laplace	NA	NA	NA	NA	NA	NA	10.8480818767018
120	60	60	1	1	0.01	45336	0.01136	0.01005	0.01032	laplace	NA	NA	NA	NA	NA	NA	12.6665671328041
120	40	80	1	1	0.01	16880	0.01113	0.0101	0.00987	laplace	NA	NA	NA	NA	NA	NA	12.127004413671
120	80	40	1	1	0.01	56384	0.01054	0.00955	0.00933	laplace	NA	NA	NA	NA	NA	NA	12.7314974226554
150	75	75	1	1	0.01	15091	0.01092	0.00999	0.01015	laplace	NA	NA	NA	NA	NA	NA	13.8401638831033
150	50	100	1	1	0.01	75884	0.01105	0.01021	0.01018	laplace	NA	NA	NA	NA	NA	NA	11.8371422491471
150	100	50	1	1	0.01	30404	0.01133	0.01058	0.01053	laplace	NA	NA	NA	NA	NA	NA	14.021200541589
30	15	15	1	3	0.01	67934	0.0138	0.00964	0.01097	laplace	NA	NA	NA	NA	NA	NA	6.10182231883208
45	15	30	1	3	0.01	88303	0.01203	0.00902	0.00767	laplace	NA	NA	NA	NA	NA	NA	7.58811431613233
45	30	15	1	3	0.01	71413	0.0141	0.01134	0.01331	laplace	NA	NA	NA	NA	NA	NA	7.71113433294826
60	30	30	1	3	0.01	58355	0.01136	0.00921	0.01059	laplace	NA	NA	NA	NA	NA	NA	8.17335639377435
60	20	40	1	3	0.01	13593	0.01158	0.00943	0.00833	laplace	NA	NA	NA	NA	NA	NA	8.29395151800579
60	40	20	1	3	0.01	15958	0.01271	0.01028	0.01246	laplace	NA	NA	NA	NA	NA	NA	8.23113188690609
90	45	45	1	3	0.01	87048	0.01107	0.00958	0.0107	laplace	NA	NA	NA	NA	NA	NA	10.8128295917643
90	30	60	1	3	0.01	80705	0.01102	0.00961	0.00869	laplace	NA	NA	NA	NA	NA	NA	10.7280122804642
90	60	30	1	3	0.01	82800	0.01169	0.01035	0.01147	laplace	NA	NA	NA	NA	NA	NA	9.63274459209707
120	60	60	1	3	0.01	66734	0.01069	0.00962	0.01053	laplace	NA	NA	NA	NA	NA	NA	18.028565033608
120	40	80	1	3	0.01	38105	0.01087	0.00955	0.00911	laplace	NA	NA	NA	NA	NA	NA	17.9082004622618
120	80	40	1	3	0.01	12390	0.01059	0.00962	0.01073	laplace	NA	NA	NA	NA	NA	NA	18.1197032441696
150	75	75	1	3	0.01	88166	0.01081	0.01011	0.01052	laplace	NA	NA	NA	NA	NA	NA	19.7477304730813
150	50	100	1	3	0.01	98297	0.01049	0.00956	0.00941	laplace	NA	NA	NA	NA	NA	NA	17.1314912051625
150	100	50	1	3	0.01	4116	0.01095	0.01015	0.01099	laplace	NA	NA	NA	NA	NA	NA	17.4857528384527
30	15	15	1	1	0.05	58767	0.05439	0.04795	0.05057	laplace	NA	NA	NA	NA	NA	NA	9.43028572976589
45	15	30	1	1	0.05	98338	0.05424	0.05123	0.04982	laplace	NA	NA	NA	NA	NA	NA	10.8547948826022
45	30	15	1	1	0.05	26740	0.05394	0.05085	0.0507	laplace	NA	NA	NA	NA	NA	NA	11.4841222663058
60	30	30	1	1	0.05	83604	0.05183	0.04859	0.04975	laplace	NA	NA	NA	NA	NA	NA	12.304630536437
60	20	40	1	1	0.05	87929	0.05243	0.05007	0.0505	laplace	NA	NA	NA	NA	NA	NA	12.4419793930319
60	40	20	1	1	0.05	59197	0.05305	0.0506	0.05017	laplace	NA	NA	NA	NA	NA	NA	12.2539027102126
90	45	45	1	1	0.05	30947	0.05255	0.05047	0.05141	laplace	NA	NA	NA	NA	NA	NA	15.3443590474791
90	30	60	1	1	0.05	50060	0.05101	0.04939	0.04866	laplace	NA	NA	NA	NA	NA	NA	15.1942600578732
90	60	30	1	1	0.05	40356	0.05224	0.05095	0.05089	laplace	NA	NA	NA	NA	NA	NA	15.2694873890612
120	60	60	1	1	0.05	19976	0.05164	0.05004	0.0512	laplace	NA	NA	NA	NA	NA	NA	16.780626291434
120	40	80	1	1	0.05	32892	0.05131	0.05009	0.04977	laplace	NA	NA	NA	NA	NA	NA	17.7921788719628
120	80	40	1	1	0.05	88652	0.04901	0.04776	0.04783	laplace	NA	NA	NA	NA	NA	NA	17.953760860761
150	75	75	1	1	0.05	11	0.05049	0.049	0.04928	laplace	NA	NA	NA	NA	NA	NA	19.478693745931
150	50	100	1	1	0.05	57393	0.05037	0.04938	0.04917	laplace	NA	NA	NA	NA	NA	NA	19.442158922818
150	100	50	1	1	0.05	58254	0.05157	0.05084	0.0506	laplace	NA	NA	NA	NA	NA	NA	17.3181971627474
30	15	15	1	3	0.05	17866	0.0543	0.04852	0.05353	laplace	NA	NA	NA	NA	NA	NA	9.4761444803079
45	15	30	1	3	0.05	223	0.05079	0.04714	0.0449	laplace	NA	NA	NA	NA	NA	NA	10.7248270091746
45	30	15	1	3	0.05	7269	0.05331	0.04983	0.05625	laplace	NA	NA	NA	NA	NA	NA	10.3979501861996
60	30	30	1	3	0.05	41802	0.05147	0.04874	0.05178	laplace	NA	NA	NA	NA	NA	NA	12.6929932202895
60	20	40	1	3	0.05	78703	0.05107	0.04806	0.04614	laplace	NA	NA	NA	NA	NA	NA	12.8136754735311
60	40	20	1	3	0.05	29728	0.05174	0.04923	0.05334	laplace	NA	NA	NA	NA	NA	NA	12.6718562869231
90	45	45	1	3	0.05	58761	0.05121	0.04924	0.0517	laplace	NA	NA	NA	NA	NA	NA	14.6754760314359
90	30	60	1	3	0.05	2140	0.05088	0.04924	0.04811	laplace	NA	NA	NA	NA	NA	NA	15.7604291029771
90	60	30	1	3	0.05	88571	0.05201	0.05035	0.05386	laplace	NA	NA	NA	NA	NA	NA	15.7251825265752
120	60	60	1	3	0.05	9657	0.04994	0.04854	0.05028	laplace	NA	NA	NA	NA	NA	NA	17.3057045921352
120	40	80	1	3	0.05	78573	0.05097	0.04969	0.04903	laplace	NA	NA	NA	NA	NA	NA	17.2702928709322
120	80	40	1	3	0.05	60784	0.05047	0.04903	0.051	laplace	NA	NA	NA	NA	NA	NA	18.4047489806016
150	75	75	1	3	0.05	61412	0.05011	0.04907	0.05018	laplace	NA	NA	NA	NA	NA	NA	20.471485437221
150	50	100	1	3	0.05	5559	0.05026	0.04922	0.04855	laplace	NA	NA	NA	NA	NA	NA	20.7441283650531
150	100	50	1	3	0.05	4035	0.05071	0.04974	0.05219	laplace	NA	NA	NA	NA	NA	NA	20.6117547637224
30	15	15	NA	NA	0.001	25258	0.00296	0.00129	0.00102	beta	1	1	1	1	FALSE	NA	10.4197215965059
45	15	30	NA	NA	0.001	21968	0.00265	0.00144	0.00105	beta	1	1	1	1	FALSE	NA	11.4890490152438
45	30	15	NA	NA	0.001	64351	0.00275	0.00145	0.00093	beta	1	1	1	1	FALSE	NA	11.754791596267
60	30	30	NA	NA	0.001	63021	0.00182	0.00099	0.00099	beta	1	1	1	1	FALSE	NA	12.3890863419241
60	20	40	NA	NA	0.001	43191	0.00223	0.00125	0.00098	beta	1	1	1	1	FALSE	NA	13.4647753477759
60	40	20	NA	NA	0.001	5419	0.00183	0.0011	0.00097	beta	1	1	1	1	FALSE	NA	13.4085117603673
90	45	45	NA	NA	0.001	11003	0.0016	0.00098	0.00106	beta	1	1	1	1	FALSE	NA	15.2035795576705
90	30	60	NA	NA	0.001	33703	0.00179	0.00127	0.00117	beta	1	1	1	1	FALSE	NA	15.12884352737
90	60	30	NA	NA	0.001	84076	0.0018	0.00125	0.00106	beta	1	1	1	1	FALSE	NA	16.2947179493639
120	60	60	NA	NA	0.001	62002	0.00129	0.00091	0.00099	beta	1	1	1	1	FALSE	NA	18.1608970040745
120	40	80	NA	NA	0.001	56571	0.00126	0.00092	0.00091	beta	1	1	1	1	FALSE	NA	17.8500619281001
120	80	40	NA	NA	0.001	77692	0.0014	0.00106	0.00095	beta	1	1	1	1	FALSE	NA	18.2270586372084
150	75	75	NA	NA	0.001	52299	0.00119	0.00085	0.00081	beta	1	1	1	1	FALSE	NA	20.8910618914498
150	50	100	NA	NA	0.001	34082	0.00118	0.00086	7e-04	beta	1	1	1	1	FALSE	NA	19.19693654769
150	100	50	NA	NA	0.001	38294	0.00157	0.00132	0.00104	beta	1	1	1	1	FALSE	NA	19.7200563514895
30	15	15	NA	NA	0.001	69585	0.00294	0.00134	0.00136	beta	1	5	1	5	FALSE	NA	10.2122548584806
45	15	30	NA	NA	0.001	52541	0.0028	0.00183	0.00202	beta	1	5	1	5	FALSE	NA	11.9660332138009
45	30	15	NA	NA	0.001	26268	0.00197	0.00092	6e-04	beta	1	5	1	5	FALSE	NA	11.980446738667
60	30	30	NA	NA	0.001	40053	0.00186	0.00102	0.00126	beta	1	5	1	5	FALSE	NA	12.6856736140781
60	20	40	NA	NA	0.001	93990	0.00224	0.00136	0.00176	beta	1	5	1	5	FALSE	NA	12.7001262611151
60	40	20	NA	NA	0.001	21108	0.00151	0.00078	0.00054	beta	1	5	1	5	FALSE	NA	9.01975524306297
90	45	45	NA	NA	0.001	94318	0.00138	0.00095	0.001	beta	1	5	1	5	FALSE	NA	11.2012883769804
90	30	60	NA	NA	0.001	39736	0.00157	0.00108	0.00143	beta	1	5	1	5	FALSE	NA	10.6376351482338
90	60	30	NA	NA	0.001	1137	0.0013	0.00086	6e-04	beta	1	5	1	5	FALSE	NA	11.2604768313302
120	60	60	NA	NA	0.001	9084	0.00119	0.00083	0.00093	beta	1	5	1	5	FALSE	NA	13.5535052398178
120	40	80	NA	NA	0.001	63912	0.00147	0.00106	0.00116	beta	1	5	1	5	FALSE	NA	13.5743171268702
120	80	40	NA	NA	0.001	24556	0.00126	0.00096	0.00082	beta	1	5	1	5	FALSE	NA	13.5433468374279
150	75	75	NA	NA	0.001	28201	0.0011	0.00088	0.00105	beta	1	5	1	5	FALSE	NA	15.572035860353
150	50	100	NA	NA	0.001	84293	0.00144	0.00118	0.00123	beta	1	5	1	5	FALSE	NA	13.731733432081
150	100	50	NA	NA	0.001	34743	0.00124	0.00097	8e-04	beta	1	5	1	5	FALSE	NA	14.0464431175921
30	15	15	NA	NA	0.001	63856	0.00302	0.00128	0.00103	beta	2	2	5	5	FALSE	NA	6.88420529206594
45	15	30	NA	NA	0.001	78706	0.00247	0.00134	0.00091	beta	2	2	5	5	FALSE	NA	8.32186355822616
45	30	15	NA	NA	0.001	5718	0.00277	0.00149	0.00113	beta	2	2	5	5	FALSE	NA	8.43970462944772
60	30	30	NA	NA	0.001	24432	0.0019	0.00108	0.00102	beta	2	2	5	5	FALSE	NA	9.42527357803451
60	20	40	NA	NA	0.001	76500	0.00176	0.00101	0.00081	beta	2	2	5	5	FALSE	NA	9.14137912723753
60	40	20	NA	NA	0.001	94864	0.00203	0.00118	0.001	beta	2	2	5	5	FALSE	NA	9.44245520439413
90	45	45	NA	NA	0.001	43408	0.00141	0.00096	0.00095	beta	2	2	5	5	FALSE	NA	12.0144186710649
90	30	60	NA	NA	0.001	58103	0.00152	0.00109	0.001	beta	2	2	5	5	FALSE	NA	11.8877221182982
90	60	30	NA	NA	0.001	7073	0.00141	0.00094	0.00094	beta	2	2	5	5	FALSE	NA	12.0334335425827
120	60	60	NA	NA	0.001	33969	0.00132	0.00095	0.00104	beta	2	2	5	5	FALSE	NA	13.3425852535831
120	40	80	NA	NA	0.001	21414	0.00135	0.00104	0.00094	beta	2	2	5	5	FALSE	NA	13.6963967402114
120	80	40	NA	NA	0.001	474	0.00131	0.001	0.00093	beta	2	2	5	5	FALSE	NA	13.6042534052663
150	75	75	NA	NA	0.001	94408	0.00128	0.00096	0.00106	beta	2	2	5	5	FALSE	NA	15.7498654029104
150	50	100	NA	NA	0.001	94282	0.00123	0.00089	9e-04	beta	2	2	5	5	FALSE	NA	15.5942083624336
150	100	50	NA	NA	0.001	59091	0.00134	0.00109	0.00108	beta	2	2	5	5	FALSE	NA	13.5033132128583
30	15	15	NA	NA	0.001	64648	0.00284	0.00126	0.00117	beta	5	2	5	2	FALSE	NA	6.64188310609923
45	15	30	NA	NA	0.001	43819	0.002	0.00095	0.00065	beta	5	2	5	2	FALSE	NA	7.79273415446281
45	30	15	NA	NA	0.001	57636	0.00313	0.00179	0.00157	beta	5	2	5	2	FALSE	NA	7.54427903678682
60	30	30	NA	NA	0.001	1916	0.00175	0.00109	0.00109	beta	5	2	5	2	FALSE	NA	9.24400514543056
60	20	40	NA	NA	0.001	4008	0.0018	0.00104	0.00079	beta	5	2	5	2	FALSE	NA	9.15606837617026
60	40	20	NA	NA	0.001	16789	0.00235	0.00149	0.00149	beta	5	2	5	2	FALSE	NA	9.24584315545029
90	45	45	NA	NA	0.001	7633	0.00178	0.00119	0.00124	beta	5	2	5	2	FALSE	NA	10.8714505039983
90	30	60	NA	NA	0.001	53832	0.0015	0.00092	0.00072	beta	5	2	5	2	FALSE	NA	11.6313334037198
90	60	30	NA	NA	0.001	53099	0.00163	0.00116	0.00121	beta	5	2	5	2	FALSE	NA	11.8542131133874
120	60	60	NA	NA	0.001	89958	0.00122	0.00093	0.00104	beta	5	2	5	2	FALSE	NA	13.0689152175188
120	40	80	NA	NA	0.001	63736	0.00145	0.00107	0.00104	beta	5	2	5	2	FALSE	NA	13.2306979748276
120	80	40	NA	NA	0.001	94597	0.00134	0.00102	0.00113	beta	5	2	5	2	FALSE	NA	13.7057378518581
150	75	75	NA	NA	0.001	51134	0.00113	0.00092	0.00097	beta	5	2	5	2	FALSE	NA	16.4169360737668
150	50	100	NA	NA	0.001	68633	0.00126	0.00097	0.00092	beta	5	2	5	2	FALSE	NA	15.7063736947378
150	100	50	NA	NA	0.001	40593	0.00149	0.00122	0.00128	beta	5	2	5	2	FALSE	NA	16.2431392645836
30	15	15	NA	NA	0.005	27833	0.00861	0.00487	0.00488	beta	1	1	1	1	FALSE	NA	6.74131725086106
45	15	30	NA	NA	0.005	48282	0.00777	0.00553	0.00463	beta	1	1	1	1	FALSE	NA	7.9709690388706
45	30	15	NA	NA	0.005	41403	0.00808	0.00567	0.00498	beta	1	1	1	1	FALSE	NA	7.66448007689582
60	30	30	NA	NA	0.005	6913	0.00674	0.00481	0.00513	beta	1	1	1	1	FALSE	NA	8.67168330325021
60	20	40	NA	NA	0.005	57511	0.00736	0.0057	0.00512	beta	1	1	1	1	FALSE	NA	9.09951946708891
60	40	20	NA	NA	0.005	76448	0.00716	0.00561	0.00509	beta	1	1	1	1	FALSE	NA	9.12044666204188
90	45	45	NA	NA	0.005	87299	0.0057	0.00453	0.00474	beta	1	1	1	1	FALSE	NA	10.7831089831061
90	30	60	NA	NA	0.005	84032	0.00635	0.00534	0.00492	beta	1	1	1	1	FALSE	NA	10.7573546769222
90	60	30	NA	NA	0.005	2284	0.00659	0.00563	0.00543	beta	1	1	1	1	FALSE	NA	11.8194676275386
120	60	60	NA	NA	0.005	24861	0.00578	0.00492	0.00519	beta	1	1	1	1	FALSE	NA	13.5122465810511
120	40	80	NA	NA	0.005	57159	0.00558	0.00479	0.00464	beta	1	1	1	1	FALSE	NA	13.1327152829038
120	80	40	NA	NA	0.005	96234	0.00579	0.00515	0.00504	beta	1	1	1	1	FALSE	NA	13.4902205723524
150	75	75	NA	NA	0.005	37566	0.00523	0.0045	0.00455	beta	1	1	1	1	FALSE	NA	15.4724805053075
150	50	100	NA	NA	0.005	80383	0.00601	0.0052	0.00514	beta	1	1	1	1	FALSE	NA	13.1524895606438
150	100	50	NA	NA	0.005	23363	0.00598	0.00528	0.0051	beta	1	1	1	1	FALSE	NA	15.2757635969586
30	15	15	NA	NA	0.005	76709	0.00872	0.00508	0.00611	beta	1	5	1	5	FALSE	NA	6.4532744816939
45	15	30	NA	NA	0.005	31523	0.00892	0.00635	0.00796	beta	1	5	1	5	FALSE	NA	8.02541230453385
45	30	15	NA	NA	0.005	14420	0.00677	0.00475	0.00365	beta	1	5	1	5	FALSE	NA	8.00557344337304
60	30	30	NA	NA	0.005	2892	0.00654	0.0048	0.00557	beta	1	5	1	5	FALSE	NA	8.73223541107443
60	20	40	NA	NA	0.005	40977	0.00763	0.00568	0.00715	beta	1	5	1	5	FALSE	NA	8.71540619711081
60	40	20	NA	NA	0.005	9404	0.00651	0.00486	0.00422	beta	1	5	1	5	FALSE	NA	9.13715400642819
90	45	45	NA	NA	0.005	70408	0.00623	0.0051	0.00584	beta	1	5	1	5	FALSE	NA	11.3459557366371
90	30	60	NA	NA	0.005	53291	0.00619	0.0053	0.00601	beta	1	5	1	5	FALSE	NA	10.7508622935083
90	60	30	NA	NA	0.005	22674	0.00589	0.00488	0.0043	beta	1	5	1	5	FALSE	NA	11.3991903259357
120	60	60	NA	NA	0.005	33094	0.00555	0.00485	0.00518	beta	1	5	1	5	FALSE	NA	13.4918769372172
120	40	80	NA	NA	0.005	38630	0.00568	0.00492	0.00562	beta	1	5	1	5	FALSE	NA	13.5324972954724
120	80	40	NA	NA	0.005	98185	0.00534	0.00448	0.00426	beta	1	5	1	5	FALSE	NA	13.4139516615205
150	75	75	NA	NA	0.005	15960	0.00586	0.00515	0.00543	beta	1	5	1	5	FALSE	NA	15.1953786013524
150	50	100	NA	NA	0.005	23696	0.00573	0.00498	0.00551	beta	1	5	1	5	FALSE	NA	13.5245910116699
150	100	50	NA	NA	0.005	50972	0.00563	0.00499	0.00469	beta	1	5	1	5	FALSE	NA	13.0085136597024
30	15	15	NA	NA	0.005	24608	0.00888	0.00501	0.00507	beta	2	2	5	5	FALSE	NA	7.09490417480469
45	15	30	NA	NA	0.005	88589	0.00762	0.00549	0.00466	beta	2	2	5	5	FALSE	NA	8.35346146411366
45	30	15	NA	NA	0.005	83025	0.00732	0.00543	0.00459	beta	2	2	5	5	FALSE	NA	8.41601191586918
60	30	30	NA	NA	0.005	9926	0.00671	0.0049	0.00518	beta	2	2	5	5	FALSE	NA	8.97271085593436
60	20	40	NA	NA	0.005	52527	0.00722	0.00543	0.00494	beta	2	2	5	5	FALSE	NA	9.18092072586218
60	40	20	NA	NA	0.005	30707	0.00707	0.00549	0.00496	beta	2	2	5	5	FALSE	NA	9.24401338775953
90	45	45	NA	NA	0.005	79735	0.00617	0.0049	0.00511	beta	2	2	5	5	FALSE	NA	11.2846884736088
90	30	60	NA	NA	0.005	82585	0.00655	0.0055	0.00521	beta	2	2	5	5	FALSE	NA	11.2802287897799
90	60	30	NA	NA	0.005	95530	0.00573	0.00464	0.00437	beta	2	2	5	5	FALSE	NA	11.3822338576449
120	60	60	NA	NA	0.005	66756	0.00584	0.00514	0.00526	beta	2	2	5	5	FALSE	NA	12.5461379411485
120	40	80	NA	NA	0.005	23930	0.00567	0.00503	0.00494	beta	2	2	5	5	FALSE	NA	13.1833071643114
120	80	40	NA	NA	0.005	63560	0.00615	0.00547	0.00528	beta	2	2	5	5	FALSE	NA	13.2744961012072
150	75	75	NA	NA	0.005	60046	0.00626	0.00557	0.00569	beta	2	2	5	5	FALSE	NA	15.0504717871216
150	50	100	NA	NA	0.005	62058	0.00599	0.00539	0.00516	beta	2	2	5	5	FALSE	NA	14.9780815171533
150	100	50	NA	NA	0.005	80371	0.00566	0.00497	0.00493	beta	2	2	5	5	FALSE	NA	12.6975800900327
30	15	15	NA	NA	0.005	52390	0.00911	0.00546	0.00564	beta	5	2	5	2	FALSE	NA	7.17913658532831
45	15	30	NA	NA	0.005	67361	0.00759	0.00499	0.00421	beta	5	2	5	2	FALSE	NA	7.83476877113183
45	30	15	NA	NA	0.005	17941	0.00837	0.00614	0.00616	beta	5	2	5	2	FALSE	NA	7.81478675961494
60	30	30	NA	NA	0.005	190	0.00674	0.005	0.00537	beta	5	2	5	2	FALSE	NA	8.95929996768634
60	20	40	NA	NA	0.005	89376	0.00687	0.00522	0.00441	beta	5	2	5	2	FALSE	NA	8.98859104845259
60	40	20	NA	NA	0.005	77505	0.00725	0.00579	0.00601	beta	5	2	5	2	FALSE	NA	8.95904935830169
90	45	45	NA	NA	0.005	41959	0.00608	0.00488	0.0053	beta	5	2	5	2	FALSE	NA	10.254977552096
90	30	60	NA	NA	0.005	76694	0.0061	0.00503	0.00438	beta	5	2	5	2	FALSE	NA	11.9283776736259
90	60	30	NA	NA	0.005	46598	0.00667	0.00563	0.00592	beta	5	2	5	2	FALSE	NA	11.6185657007827
120	60	60	NA	NA	0.005	84457	0.00597	0.00512	0.00524	beta	5	2	5	2	FALSE	NA	13.1607280729214
120	40	80	NA	NA	0.005	86155	0.00563	0.00462	0.00427	beta	5	2	5	2	FALSE	NA	12.8525523949994
120	80	40	NA	NA	0.005	67908	0.00602	0.00526	0.00566	beta	5	2	5	2	FALSE	NA	13.4545785134368
150	75	75	NA	NA	0.005	11270	0.00611	0.00535	0.00545	beta	5	2	5	2	FALSE	NA	15.9202387192514
150	50	100	NA	NA	0.005	14846	0.00572	0.00513	0.00472	beta	5	2	5	2	FALSE	NA	15.199979809059
150	100	50	NA	NA	0.005	37976	0.00544	0.00492	0.00525	beta	5	2	5	2	FALSE	NA	15.7354109220372
30	15	15	NA	NA	0.01	14540	0.01454	0.00998	0.00987	beta	1	1	1	1	FALSE	NA	7.0062166242467
45	15	30	NA	NA	0.01	77104	0.01402	0.01104	0.01036	beta	1	1	1	1	FALSE	NA	8.10197772655222
45	30	15	NA	NA	0.01	88445	0.01378	0.01078	0.00968	beta	1	1	1	1	FALSE	NA	7.81147106932269
60	30	30	NA	NA	0.01	71346	0.01196	0.00941	0.00982	beta	1	1	1	1	FALSE	NA	8.66746518459585
60	20	40	NA	NA	0.01	65084	0.01253	0.01047	0.0099	beta	1	1	1	1	FALSE	NA	9.04016624457306
60	40	20	NA	NA	0.01	34480	0.01252	0.01044	0.0098	beta	1	1	1	1	FALSE	NA	8.9540841370821
90	45	45	NA	NA	0.01	9966	0.01144	0.00965	0.0101	beta	1	1	1	1	FALSE	NA	10.3894092035956
90	30	60	NA	NA	0.01	5934	0.01108	0.00958	0.00954	beta	1	1	1	1	FALSE	NA	10.3425754617982
90	60	30	NA	NA	0.01	8117	0.01157	0.01055	0.01	beta	1	1	1	1	FALSE	NA	11.6787110804187
120	60	60	NA	NA	0.01	80930	0.01027	0.00938	0.00949	beta	1	1	1	1	FALSE	NA	13.6181494914161
120	40	80	NA	NA	0.01	12532	0.01085	0.00986	0.00979	beta	1	1	1	1	FALSE	NA	12.8694159749481
120	80	40	NA	NA	0.01	70990	0.01095	0.01012	0.00996	beta	1	1	1	1	FALSE	NA	13.5694991958804
150	75	75	NA	NA	0.01	78170	0.01077	0.00977	0.01008	beta	1	1	1	1	FALSE	NA	15.2049989587069
150	50	100	NA	NA	0.01	55321	0.01105	0.01029	0.01021	beta	1	1	1	1	FALSE	NA	13.1302163465155
150	100	50	NA	NA	0.01	35810	0.01084	0.01001	0.01008	beta	1	1	1	1	FALSE	NA	15.0213704878754
30	15	15	NA	NA	0.01	73732	0.01421	0.00968	0.01147	beta	1	5	1	5	FALSE	NA	6.99203052626716
45	15	30	NA	NA	0.01	84244	0.01407	0.01106	0.0137	beta	1	5	1	5	FALSE	NA	8.40419787539376
45	30	15	NA	NA	0.01	25551	0.01157	0.00893	0.00735	beta	1	5	1	5	FALSE	NA	8.27305781768428
60	30	30	NA	NA	0.01	42055	0.01218	0.01004	0.01101	beta	1	5	1	5	FALSE	NA	8.9757173342175
60	20	40	NA	NA	0.01	55020	0.01288	0.01072	0.01264	beta	1	5	1	5	FALSE	NA	8.90398810545604
60	40	20	NA	NA	0.01	78981	0.01196	0.01006	0.0088	beta	1	5	1	5	FALSE	NA	9.54713226775328
90	45	45	NA	NA	0.01	57013	0.01147	0.00975	0.01069	beta	1	5	1	5	FALSE	NA	11.5628859499428
90	30	60	NA	NA	0.01	70838	0.01158	0.01007	0.01151	beta	1	5	1	5	FALSE	NA	11.4414222580857
90	60	30	NA	NA	0.01	10906	0.01131	0.00997	0.00956	beta	1	5	1	5	FALSE	NA	10.838164991604
120	60	60	NA	NA	0.01	15431	0.01092	0.00986	0.0104	beta	1	5	1	5	FALSE	NA	13.6934508824348
120	40	80	NA	NA	0.01	69543	0.01135	0.01022	0.01144	beta	1	5	1	5	FALSE	NA	13.7186218982935
120	80	40	NA	NA	0.01	21891	0.0102	0.0093	0.00858	beta	1	5	1	5	FALSE	NA	13.6199075844553
150	75	75	NA	NA	0.01	33105	0.01068	0.00966	0.01055	beta	1	5	1	5	FALSE	NA	15.4610847213533
150	50	100	NA	NA	0.01	56742	0.01119	0.0103	0.01122	beta	1	5	1	5	FALSE	NA	13.3422939416435
150	100	50	NA	NA	0.01	78631	0.00994	0.00923	0.00896	beta	1	5	1	5	FALSE	NA	13.597251475056
30	15	15	NA	NA	0.01	23623	0.01393	0.00925	0.00994	beta	2	2	5	5	FALSE	NA	7.12079980572065
45	15	30	NA	NA	0.01	80480	0.01401	0.01098	0.01013	beta	2	2	5	5	FALSE	NA	8.41242416176531
45	30	15	NA	NA	0.01	82101	0.01376	0.01082	0.00993	beta	2	2	5	5	FALSE	NA	8.43895411180125
60	30	30	NA	NA	0.01	93139	0.01204	0.00973	0.00992	beta	2	2	5	5	FALSE	NA	9.11302272260189
60	20	40	NA	NA	0.01	19601	0.01242	0.01022	0.0097	beta	2	2	5	5	FALSE	NA	9.29146370232105
60	40	20	NA	NA	0.01	90541	0.0127	0.01043	0.00974	beta	2	2	5	5	FALSE	NA	9.3313348954916
90	45	45	NA	NA	0.01	36024	0.011	0.00938	0.00991	beta	2	2	5	5	FALSE	NA	11.6744617639648
90	30	60	NA	NA	0.01	92867	0.01158	0.01005	0.00999	beta	2	2	5	5	FALSE	NA	11.632505099376
90	60	30	NA	NA	0.01	40708	0.0121	0.01075	0.01062	beta	2	2	5	5	FALSE	NA	11.7835389172369
120	60	60	NA	NA	0.01	90260	0.01114	0.00997	0.01001	beta	2	2	5	5	FALSE	NA	13.0450158874194
120	40	80	NA	NA	0.01	7297	0.01117	0.01019	0.0099	beta	2	2	5	5	FALSE	NA	13.7970980242888
120	80	40	NA	NA	0.01	24857	0.01084	0.00992	0.00974	beta	2	2	5	5	FALSE	NA	13.7922578505675
150	75	75	NA	NA	0.01	72223	0.0113	0.01009	0.01029	beta	2	2	5	5	FALSE	NA	15.728877741562
150	50	100	NA	NA	0.01	21588	0.01082	0.01014	0.00991	beta	2	2	5	5	FALSE	NA	15.6506633931398
150	100	50	NA	NA	0.01	22856	0.01121	0.0103	0.01036	beta	2	2	5	5	FALSE	NA	13.5008534607622
30	15	15	NA	NA	0.01	27943	0.01485	0.00997	0.01074	beta	5	2	5	2	FALSE	NA	7.20942961129877
45	15	30	NA	NA	0.01	41707	0.01235	0.00932	0.00798	beta	5	2	5	2	FALSE	NA	8.06366089688407
45	30	15	NA	NA	0.01	67703	0.01422	0.01129	0.01222	beta	5	2	5	2	FALSE	NA	8.38188703417778
60	30	30	NA	NA	0.01	71134	0.01204	0.00966	0.01024	beta	5	2	5	2	FALSE	NA	9.4699770929416
60	20	40	NA	NA	0.01	98398	0.0116	0.00928	0.00807	beta	5	2	5	2	FALSE	NA	9.5242530692286
60	40	20	NA	NA	0.01	65558	0.01282	0.01088	0.01152	beta	5	2	5	2	FALSE	NA	9.5260293751955
90	45	45	NA	NA	0.01	28815	0.01105	0.00972	0.01014	beta	5	2	5	2	FALSE	NA	10.9375400224659
90	30	60	NA	NA	0.01	77875	0.01059	0.00921	0.00883	beta	5	2	5	2	FALSE	NA	11.7814942753315
90	60	30	NA	NA	0.01	44762	0.01179	0.01071	0.0114	beta	5	2	5	2	FALSE	NA	11.8915580834945
120	60	60	NA	NA	0.01	84646	0.01091	0.00967	0.01001	beta	5	2	5	2	FALSE	NA	13.0384750273493
120	40	80	NA	NA	0.01	20254	0.01084	0.00965	0.00912	beta	5	2	5	2	FALSE	NA	13.1053403347731
120	80	40	NA	NA	0.01	98228	0.0106	0.00966	0.0102	beta	5	2	5	2	FALSE	NA	13.8226671325498
150	75	75	NA	NA	0.01	76728	0.01059	0.00965	0.01007	beta	5	2	5	2	FALSE	NA	16.2397641813093
150	50	100	NA	NA	0.01	2052	0.0113	0.01039	0.00995	beta	5	2	5	2	FALSE	NA	16.1274630328019
150	100	50	NA	NA	0.01	88333	0.01167	0.01089	0.01143	beta	5	2	5	2	FALSE	NA	15.4803921808137
30	15	15	NA	NA	0.05	26045	0.05411	0.04805	0.05147	beta	1	1	1	1	FALSE	NA	7.15727405587832
45	15	30	NA	NA	0.05	76222	0.05375	0.05081	0.05047	beta	1	1	1	1	FALSE	NA	8.50287789404392
45	30	15	NA	NA	0.05	60316	0.05335	0.05046	0.05022	beta	1	1	1	1	FALSE	NA	8.52193945023749
60	30	30	NA	NA	0.05	81157	0.0507	0.0475	0.04918	beta	1	1	1	1	FALSE	NA	8.61554658710957
60	20	40	NA	NA	0.05	55994	0.0525	0.05015	0.04995	beta	1	1	1	1	FALSE	NA	9.4724419063992
60	40	20	NA	NA	0.05	42886	0.05208	0.04971	0.04968	beta	1	1	1	1	FALSE	NA	9.47217532853285
90	45	45	NA	NA	0.05	70273	0.05135	0.04908	0.05	beta	1	1	1	1	FALSE	NA	10.9867127719853
90	30	60	NA	NA	0.05	23860	0.05081	0.04918	0.04961	beta	1	1	1	1	FALSE	NA	10.8979511402713
90	60	30	NA	NA	0.05	90320	0.05162	0.05002	0.04962	beta	1	1	1	1	FALSE	NA	11.8392902073595
120	60	60	NA	NA	0.05	25359	0.05198	0.05052	0.05055	beta	1	1	1	1	FALSE	NA	13.5072296886974
120	40	80	NA	NA	0.05	94121	0.05133	0.05017	0.05025	beta	1	1	1	1	FALSE	NA	13.0972119386991
120	80	40	NA	NA	0.05	82194	0.0503	0.04921	0.04915	beta	1	1	1	1	FALSE	NA	13.4577103512155
150	75	75	NA	NA	0.05	6459	0.05093	0.04966	0.05019	beta	1	1	1	1	FALSE	NA	15.4705768339501
150	50	100	NA	NA	0.05	54685	0.05023	0.04944	0.04908	beta	1	1	1	1	FALSE	NA	15.4700918926795
150	100	50	NA	NA	0.05	34492	0.05126	0.0504	0.05034	beta	1	1	1	1	FALSE	NA	13.4403435697158
30	15	15	NA	NA	0.05	31325	0.05235	0.04682	0.0516	beta	1	5	1	5	FALSE	NA	7.48853681041135
45	15	30	NA	NA	0.05	64297	0.05243	0.04886	0.05488	beta	1	5	1	5	FALSE	NA	8.54875896321403
45	30	15	NA	NA	0.05	3420	0.05146	0.04812	0.04582	beta	1	5	1	5	FALSE	NA	8.46642857895957
60	30	30	NA	NA	0.05	91464	0.05209	0.04969	0.05281	beta	1	5	1	5	FALSE	NA	9.1370659424199
60	20	40	NA	NA	0.05	86796	0.05249	0.04998	0.05455	beta	1	5	1	5	FALSE	NA	9.05852553168933
60	40	20	NA	NA	0.05	71878	0.05003	0.04719	0.04613	beta	1	5	1	5	FALSE	NA	9.41206756611665
90	45	45	NA	NA	0.05	26530	0.05078	0.04907	0.0514	beta	1	5	1	5	FALSE	NA	10.8185812628269
90	30	60	NA	NA	0.05	25174	0.04947	0.04785	0.05053	beta	1	5	1	5	FALSE	NA	11.3552106600338
90	60	30	NA	NA	0.05	6485	0.05027	0.04839	0.04716	beta	1	5	1	5	FALSE	NA	11.5092764659723
120	60	60	NA	NA	0.05	6131	0.05032	0.04899	0.0507	beta	1	5	1	5	FALSE	NA	13.5723166024685
120	40	80	NA	NA	0.05	9397	0.05136	0.05017	0.05287	beta	1	5	1	5	FALSE	NA	13.6310198802418
120	80	40	NA	NA	0.05	75529	0.05108	0.04971	0.04867	beta	1	5	1	5	FALSE	NA	13.5086916655964
150	75	75	NA	NA	0.05	31392	0.04997	0.04902	0.04988	beta	1	5	1	5	FALSE	NA	15.4554225107696
150	50	100	NA	NA	0.05	19754	0.05049	0.04956	0.05185	beta	1	5	1	5	FALSE	NA	13.8552306571934
150	100	50	NA	NA	0.05	22822	0.04919	0.04812	0.04765	beta	1	5	1	5	FALSE	NA	14.2452464134163
30	15	15	NA	NA	0.05	70094	0.05329	0.04716	0.04954	beta	2	2	5	5	FALSE	NA	6.82757595505979
45	15	30	NA	NA	0.05	84257	0.05311	0.05039	0.05005	beta	2	2	5	5	FALSE	NA	8.29919673502445
45	30	15	NA	NA	0.05	4880	0.05233	0.04923	0.04904	beta	2	2	5	5	FALSE	NA	8.26743171268039
60	30	30	NA	NA	0.05	31891	0.05196	0.04897	0.04985	beta	2	2	5	5	FALSE	NA	9.20918478866418
60	20	40	NA	NA	0.05	31527	0.05254	0.05036	0.0499	beta	2	2	5	5	FALSE	NA	8.96285149806076
60	40	20	NA	NA	0.05	42619	0.05144	0.04932	0.04949	beta	2	2	5	5	FALSE	NA	9.22348429428207
90	45	45	NA	NA	0.05	66522	0.05037	0.04814	0.04844	beta	2	2	5	5	FALSE	NA	11.9150593341721
90	30	60	NA	NA	0.05	79482	0.05095	0.04948	0.04918	beta	2	2	5	5	FALSE	NA	11.8256093290117
90	60	30	NA	NA	0.05	39205	0.05148	0.04983	0.05001	beta	2	2	5	5	FALSE	NA	11.9707588275936
120	60	60	NA	NA	0.05	26260	0.05019	0.04863	0.04936	beta	2	2	5	5	FALSE	NA	13.3105013172494
120	40	80	NA	NA	0.05	2174	0.04944	0.04838	0.04841	beta	2	2	5	5	FALSE	NA	14.0529420106941
120	80	40	NA	NA	0.05	49287	0.04984	0.04855	0.04867	beta	2	2	5	5	FALSE	NA	13.9407863040103
150	75	75	NA	NA	0.05	37073	0.05115	0.04984	0.0503	beta	2	2	5	5	FALSE	NA	16.2118493889438
150	50	100	NA	NA	0.05	49030	0.05066	0.0498	0.05026	beta	2	2	5	5	FALSE	NA	16.0057604799668
150	100	50	NA	NA	0.05	52730	0.05062	0.0496	0.04957	beta	2	2	5	5	FALSE	NA	14.0773772916529
30	15	15	NA	NA	0.05	85527	0.05488	0.04891	0.05253	beta	5	2	5	2	FALSE	NA	6.86208429508739
45	15	30	NA	NA	0.05	89400	0.05248	0.04884	0.04698	beta	5	2	5	2	FALSE	NA	8.25226509650548
45	30	15	NA	NA	0.05	81274	0.05489	0.05191	0.05571	beta	5	2	5	2	FALSE	NA	7.805186667641
60	30	30	NA	NA	0.05	36557	0.05175	0.0487	0.05098	beta	5	2	5	2	FALSE	NA	9.76540186100536
60	20	40	NA	NA	0.05	29291	0.05069	0.04781	0.04616	beta	5	2	5	2	FALSE	NA	9.74076342085997
60	40	20	NA	NA	0.05	2408	0.05377	0.05195	0.05474	beta	5	2	5	2	FALSE	NA	9.76871786945396
90	45	45	NA	NA	0.05	63932	0.05043	0.04844	0.04985	beta	5	2	5	2	FALSE	NA	11.5055368983746
90	30	60	NA	NA	0.05	69398	0.05099	0.04924	0.04864	beta	5	2	5	2	FALSE	NA	12.3453231267134
90	60	30	NA	NA	0.05	9681	0.05095	0.0495	0.05161	beta	5	2	5	2	FALSE	NA	12.4606297857894
120	60	60	NA	NA	0.05	28187	0.05075	0.04947	0.05055	beta	5	2	5	2	FALSE	NA	13.8995285289155
120	40	80	NA	NA	0.05	20668	0.05119	0.04967	0.04883	beta	5	2	5	2	FALSE	NA	13.9665249807967
120	80	40	NA	NA	0.05	38994	0.05153	0.05064	0.05231	beta	5	2	5	2	FALSE	NA	15.7352544255389
150	75	75	NA	NA	0.05	66057	0.05024	0.04917	0.04974	beta	5	2	5	2	FALSE	NA	18.6189596617222
150	50	100	NA	NA	0.05	99562	0.04986	0.04888	0.04804	beta	5	2	5	2	FALSE	NA	18.3699524745676
150	100	50	NA	NA	0.05	19015	0.05061	0.04993	0.05118	beta	5	2	5	2	FALSE	NA	17.8793884723716
30	15	15	NA	NA	0.001	25258	0.00273	0.00119	0.00094	beta	1	1	1	1	TRUE	NA	7.58892332302199
45	15	30	NA	NA	0.001	21968	0.00256	0.00142	0.00104	beta	1	1	1	1	TRUE	NA	8.97223766744137
45	30	15	NA	NA	0.001	64351	0.00255	0.00159	0.00092	beta	1	1	1	1	TRUE	NA	8.75028162565496
60	30	30	NA	NA	0.001	63021	0.00186	0.00112	0.00102	beta	1	1	1	1	TRUE	NA	9.74769271360503
60	20	40	NA	NA	0.001	43191	0.00204	0.00128	0.00104	beta	1	1	1	1	TRUE	NA	10.1815671421422
60	40	20	NA	NA	0.001	5419	0.00192	0.00127	0.001	beta	1	1	1	1	TRUE	NA	9.86431222279866
90	45	45	NA	NA	0.001	11003	0.00157	0.00095	0.00108	beta	1	1	1	1	TRUE	NA	11.6237041956186
90	30	60	NA	NA	0.001	33703	0.00168	0.00117	0.00103	beta	1	1	1	1	TRUE	NA	11.7572722126378
90	60	30	NA	NA	0.001	84076	0.00172	0.00127	0.00115	beta	1	1	1	1	TRUE	NA	12.5022957024309
120	60	60	NA	NA	0.001	62002	0.00131	0.00084	0.00094	beta	1	1	1	1	TRUE	NA	14.0915538756715
120	40	80	NA	NA	0.001	56571	0.00134	9e-04	0.00085	beta	1	1	1	1	TRUE	NA	13.7385571278466
120	80	40	NA	NA	0.001	77692	0.00145	0.00113	0.00107	beta	1	1	1	1	TRUE	NA	14.1314049693611
150	75	75	NA	NA	0.001	52299	0.0011	0.00086	0.00089	beta	1	1	1	1	TRUE	NA	15.5727771045102
150	50	100	NA	NA	0.001	34082	0.00106	0.00082	0.00075	beta	1	1	1	1	TRUE	NA	13.5914459632503
150	100	50	NA	NA	0.001	38294	0.00149	0.0011	0.00104	beta	1	1	1	1	TRUE	NA	16.0061381355921
30	15	15	NA	NA	0.001	69585	0.00314	0.00144	0.00118	beta	1	5	1	5	TRUE	NA	7.52447505189313
45	15	30	NA	NA	0.001	52541	0.00291	0.00212	0.00208	beta	1	5	1	5	TRUE	NA	9.05464131527477
45	30	15	NA	NA	0.001	26268	0.00195	0.00104	0.00068	beta	1	5	1	5	TRUE	NA	9.19243854218059
60	30	30	NA	NA	0.001	40053	0.00172	0.00107	0.00119	beta	1	5	1	5	TRUE	NA	9.85249938395288
60	20	40	NA	NA	0.001	93990	0.00225	0.00156	0.0018	beta	1	5	1	5	TRUE	NA	9.85231066140864
60	40	20	NA	NA	0.001	21108	0.00166	0.00097	0.00054	beta	1	5	1	5	TRUE	NA	8.39437271667851
90	45	45	NA	NA	0.001	94318	0.00148	0.00103	0.00102	beta	1	5	1	5	TRUE	NA	10.2566589235597
90	30	60	NA	NA	0.001	39736	0.00161	0.00127	0.00143	beta	1	5	1	5	TRUE	NA	9.95272064480517
90	60	30	NA	NA	0.001	1137	0.0012	0.00069	0.00046	beta	1	5	1	5	TRUE	NA	10.3458536007007
120	60	60	NA	NA	0.001	9084	0.00123	0.00097	0.00098	beta	1	5	1	5	TRUE	NA	12.2149800487359
120	40	80	NA	NA	0.001	63912	0.00171	0.00136	0.00144	beta	1	5	1	5	TRUE	NA	12.1731888886955
120	80	40	NA	NA	0.001	24556	0.0012	0.00097	0.00081	beta	1	5	1	5	TRUE	NA	12.258491730094
150	75	75	NA	NA	0.001	28201	0.0011	0.00085	0.00094	beta	1	5	1	5	TRUE	NA	13.5893624579244
150	50	100	NA	NA	0.001	84293	0.00149	0.0012	0.0013	beta	1	5	1	5	TRUE	NA	10.7452527698543
150	100	50	NA	NA	0.001	34743	0.00118	0.00091	0.00076	beta	1	5	1	5	TRUE	NA	11.7092174041271
30	15	15	NA	NA	0.001	63856	0.00296	0.00163	0.00082	beta	2	2	5	5	TRUE	NA	6.45641468147437
45	15	30	NA	NA	0.001	78706	0.00236	0.00161	0.00093	beta	2	2	5	5	TRUE	NA	7.55622636901008
45	30	15	NA	NA	0.001	5718	0.00277	0.00198	0.00104	beta	2	2	5	5	TRUE	NA	11.0678387849198
60	30	30	NA	NA	0.001	24432	0.0019	0.00116	0.00093	beta	2	2	5	5	TRUE	NA	11.7079245271948
60	20	40	NA	NA	0.001	76500	0.00185	0.00122	0.00076	beta	2	2	5	5	TRUE	NA	11.6771229688327
60	40	20	NA	NA	0.001	94864	0.00206	0.00138	0.00092	beta	2	2	5	5	TRUE	NA	11.1678479356236
90	45	45	NA	NA	0.001	43408	0.00142	0.00097	9e-04	beta	2	2	5	5	TRUE	NA	10.1551333717505
90	30	60	NA	NA	0.001	58103	0.00161	0.00121	0.00091	beta	2	2	5	5	TRUE	NA	10.2959056174755
90	60	30	NA	NA	0.001	7073	0.00125	0.00096	0.00083	beta	2	2	5	5	TRUE	NA	10.2414963050021
120	60	60	NA	NA	0.001	33969	0.00135	0.00108	0.00091	beta	2	2	5	5	TRUE	NA	11.2064387692346
120	40	80	NA	NA	0.001	21414	0.00158	0.00128	0.00108	beta	2	2	5	5	TRUE	NA	11.805380283263
120	80	40	NA	NA	0.001	474	0.0013	0.00105	0.00091	beta	2	2	5	5	TRUE	NA	11.836501557827
150	75	75	NA	NA	0.001	94408	0.0014	0.00113	0.00121	beta	2	2	5	5	TRUE	NA	13.1889236056142
150	50	100	NA	NA	0.001	94282	0.00128	0.00106	0.00095	beta	2	2	5	5	TRUE	NA	13.1093093525039
150	100	50	NA	NA	0.001	59091	0.00141	0.00118	0.00112	beta	2	2	5	5	TRUE	NA	15.3339717445109
30	15	15	NA	NA	0.001	64648	0.00307	0.0015	0.00101	beta	5	2	5	2	TRUE	NA	9.62609395066897
45	15	30	NA	NA	0.001	43819	0.002	0.00114	0.00058	beta	5	2	5	2	TRUE	NA	10.7156404121717
45	30	15	NA	NA	0.001	57636	0.00278	0.00207	0.00156	beta	5	2	5	2	TRUE	NA	10.7654447601239
60	30	30	NA	NA	0.001	1916	0.00178	0.00104	0.00114	beta	5	2	5	2	TRUE	NA	12.310841824611
60	20	40	NA	NA	0.001	4008	0.0019	0.00113	0.00071	beta	5	2	5	2	TRUE	NA	12.3277457306782
60	40	20	NA	NA	0.001	16789	0.00231	0.0016	0.00148	beta	5	2	5	2	TRUE	NA	11.9912587743335
90	45	45	NA	NA	0.001	7633	0.00153	0.0011	0.00114	beta	5	2	5	2	TRUE	NA	13.4219405600097
90	30	60	NA	NA	0.001	53832	0.00142	0.00092	0.00067	beta	5	2	5	2	TRUE	NA	14.9687427851227
90	60	30	NA	NA	0.001	53099	0.00161	0.00129	0.00128	beta	5	2	5	2	TRUE	NA	14.6602821740839
120	60	60	NA	NA	0.001	89958	0.00126	0.00093	0.00102	beta	5	2	5	2	TRUE	NA	15.8165093401406
120	40	80	NA	NA	0.001	63736	0.00126	0.00105	0.00095	beta	5	2	5	2	TRUE	NA	15.7415245519744
120	80	40	NA	NA	0.001	94597	0.00152	0.00122	0.00118	beta	5	2	5	2	TRUE	NA	12.0264058898555
150	75	75	NA	NA	0.001	51134	0.00125	0.00104	0.00098	beta	5	2	5	2	TRUE	NA	13.5679443186522
150	50	100	NA	NA	0.001	68633	0.00133	0.00107	0.00094	beta	5	2	5	2	TRUE	NA	13.4005592217048
150	100	50	NA	NA	0.001	40593	0.0014	0.00116	0.00115	beta	5	2	5	2	TRUE	NA	13.822915099197
30	15	15	NA	NA	0.005	27833	0.00881	0.00483	0.00474	beta	1	1	1	1	TRUE	NA	10.1278991617097
45	15	30	NA	NA	0.005	48282	0.00787	0.00551	0.00464	beta	1	1	1	1	TRUE	NA	11.4021164900727
45	30	15	NA	NA	0.005	41403	0.00787	0.00583	0.00491	beta	1	1	1	1	TRUE	NA	10.987329912583
60	30	30	NA	NA	0.005	6913	0.00696	0.00515	0.00525	beta	1	1	1	1	TRUE	NA	12.0637222327126
60	20	40	NA	NA	0.005	57511	0.00715	0.00559	0.00502	beta	1	1	1	1	TRUE	NA	12.7149918160174
60	40	20	NA	NA	0.005	76448	0.00726	0.00563	0.00496	beta	1	1	1	1	TRUE	NA	12.3514854755004
90	45	45	NA	NA	0.005	87299	0.00572	0.00463	0.00485	beta	1	1	1	1	TRUE	NA	13.9194040166007
90	30	60	NA	NA	0.005	84032	0.00618	0.00501	0.00478	beta	1	1	1	1	TRUE	NA	13.9578961395555
90	60	30	NA	NA	0.005	2284	0.00664	0.00546	0.00517	beta	1	1	1	1	TRUE	NA	11.2332387332122
120	60	60	NA	NA	0.005	24861	0.00612	0.00502	0.00535	beta	1	1	1	1	TRUE	NA	12.0866179523865
120	40	80	NA	NA	0.005	57159	0.00583	0.00481	0.00467	beta	1	1	1	1	TRUE	NA	12.0371968146165
120	80	40	NA	NA	0.005	96234	0.00576	0.00505	0.00488	beta	1	1	1	1	TRUE	NA	12.1499060108264
150	75	75	NA	NA	0.005	37566	0.0053	0.00453	0.00462	beta	1	1	1	1	TRUE	NA	12.9940222018295
150	50	100	NA	NA	0.005	80383	0.00565	0.00512	0.00501	beta	1	1	1	1	TRUE	NA	11.3055261316564
150	100	50	NA	NA	0.005	23363	0.00586	0.00516	0.0049	beta	1	1	1	1	TRUE	NA	13.2954468919171
30	15	15	NA	NA	0.005	76709	0.00903	0.00591	0.00619	beta	1	5	1	5	TRUE	NA	6.91809918668535
45	15	30	NA	NA	0.005	31523	0.00895	0.00705	0.00792	beta	1	5	1	5	TRUE	NA	7.95572792099582
45	30	15	NA	NA	0.005	14420	0.00723	0.00507	0.00384	beta	1	5	1	5	TRUE	NA	8.1428992594613
60	30	30	NA	NA	0.005	2892	0.00631	0.00491	0.00519	beta	1	5	1	5	TRUE	NA	8.58332544969188
60	20	40	NA	NA	0.005	40977	0.00709	0.0059	0.00661	beta	1	5	1	5	TRUE	NA	8.57666203472349
60	40	20	NA	NA	0.005	9404	0.0068	0.00512	0.00405	beta	1	5	1	5	TRUE	NA	12.2405002137687
90	45	45	NA	NA	0.005	70408	0.00609	0.00502	0.00554	beta	1	5	1	5	TRUE	NA	13.8455972790718
90	30	60	NA	NA	0.005	53291	0.00636	0.00544	0.00609	beta	1	5	1	5	TRUE	NA	14.1875202223327
90	60	30	NA	NA	0.005	22674	0.00606	0.00489	0.00427	beta	1	5	1	5	TRUE	NA	14.1856144991186
120	60	60	NA	NA	0.005	33094	0.0055	0.00481	0.00505	beta	1	5	1	5	TRUE	NA	16.3362959491544
120	40	80	NA	NA	0.005	38630	0.00582	0.00514	0.00568	beta	1	5	1	5	TRUE	NA	16.287947716448
120	80	40	NA	NA	0.005	98185	0.00564	0.00481	0.00441	beta	1	5	1	5	TRUE	NA	16.4649046434297
150	75	75	NA	NA	0.005	15960	0.00558	0.00505	0.00532	beta	1	5	1	5	TRUE	NA	17.8218676414755
150	50	100	NA	NA	0.005	23696	0.00576	0.00514	0.00564	beta	1	5	1	5	TRUE	NA	11.8222822880745
150	100	50	NA	NA	0.005	50972	0.00585	0.00511	0.00461	beta	1	5	1	5	TRUE	NA	12.3844342752298
30	15	15	NA	NA	0.005	24608	0.00862	0.00598	0.00432	beta	2	2	5	5	TRUE	NA	6.99603953103224
45	15	30	NA	NA	0.005	88589	0.00812	0.00648	0.00455	beta	2	2	5	5	TRUE	NA	7.71788075056341
45	30	15	NA	NA	0.005	83025	0.00777	0.00599	0.00423	beta	2	2	5	5	TRUE	NA	7.7850388346778
60	30	30	NA	NA	0.005	9926	0.00677	0.00526	0.00496	beta	2	2	5	5	TRUE	NA	8.54652336200078
60	20	40	NA	NA	0.005	52527	0.00703	0.00571	0.00491	beta	2	2	5	5	TRUE	NA	8.34516993714703
60	40	20	NA	NA	0.005	30707	0.00714	0.00601	0.00467	beta	2	2	5	5	TRUE	NA	8.3815782365534
90	45	45	NA	NA	0.005	79735	0.00621	0.00521	0.00521	beta	2	2	5	5	TRUE	NA	10.5988806123866
90	30	60	NA	NA	0.005	82585	0.00623	0.00541	0.00463	beta	2	2	5	5	TRUE	NA	10.9286093087991
90	60	30	NA	NA	0.005	95530	0.00575	0.00498	0.00438	beta	2	2	5	5	TRUE	NA	10.7700892621941
120	60	60	NA	NA	0.005	66756	0.00587	0.005	0.00515	beta	2	2	5	5	TRUE	NA	11.616663971742
120	40	80	NA	NA	0.005	23930	0.00582	0.00523	0.00474	beta	2	2	5	5	TRUE	NA	12.29003308528
120	80	40	NA	NA	0.005	63560	0.00618	0.00547	0.00505	beta	2	2	5	5	TRUE	NA	12.2500387271245
150	75	75	NA	NA	0.005	60046	0.00579	0.00511	0.00517	beta	2	2	5	5	TRUE	NA	13.4061632553074
150	50	100	NA	NA	0.005	62058	0.00578	0.00523	0.00491	beta	2	2	5	5	TRUE	NA	13.2624146664143
150	100	50	NA	NA	0.005	80371	0.0057	0.00521	0.00485	beta	2	2	5	5	TRUE	NA	12.3392629835341
30	15	15	NA	NA	0.005	52390	0.00897	0.00584	0.00465	beta	5	2	5	2	TRUE	NA	7.02642936686675
45	15	30	NA	NA	0.005	67361	0.00748	0.00532	0.00389	beta	5	2	5	2	TRUE	NA	8.06480905294418
45	30	15	NA	NA	0.005	17941	0.00832	0.00678	0.00612	beta	5	2	5	2	TRUE	NA	7.87274555464586
60	30	30	NA	NA	0.005	190	0.00698	0.00531	0.00545	beta	5	2	5	2	TRUE	NA	9.41154294874933
60	20	40	NA	NA	0.005	89376	0.00697	0.00553	0.00442	beta	5	2	5	2	TRUE	NA	9.4244037648042
60	40	20	NA	NA	0.005	77505	0.00757	0.00647	0.00622	beta	5	2	5	2	TRUE	NA	9.19302315228515
90	45	45	NA	NA	0.005	41959	0.00612	0.00511	0.00528	beta	5	2	5	2	TRUE	NA	10.6246946167946
90	30	60	NA	NA	0.005	76694	0.00631	0.00499	0.00426	beta	5	2	5	2	TRUE	NA	11.5245054976145
90	60	30	NA	NA	0.005	46598	0.0064	0.00557	0.00563	beta	5	2	5	2	TRUE	NA	11.4206309141053
120	60	60	NA	NA	0.005	84457	0.00619	0.00528	0.00545	beta	5	2	5	2	TRUE	NA	12.4231492643886
120	40	80	NA	NA	0.005	86155	0.00559	0.00481	0.00449	beta	5	2	5	2	TRUE	NA	12.5420158530606
120	80	40	NA	NA	0.005	67908	0.00614	0.00547	0.00566	beta	5	2	5	2	TRUE	NA	15.8264287738005
150	75	75	NA	NA	0.005	11270	0.00587	0.00525	0.00542	beta	5	2	5	2	TRUE	NA	17.2228960673677
150	50	100	NA	NA	0.005	14846	0.00543	0.00476	0.00459	beta	5	2	5	2	TRUE	NA	17.59094323198
150	100	50	NA	NA	0.005	37976	0.00536	0.00488	0.00507	beta	5	2	5	2	TRUE	NA	18.1080974640449
30	15	15	NA	NA	0.01	14540	0.01447	0.00961	0.00936	beta	1	1	1	1	TRUE	NA	9.09288867122597
45	15	30	NA	NA	0.01	77104	0.0135	0.01081	0.00983	beta	1	1	1	1	TRUE	NA	10.5490660870738
45	30	15	NA	NA	0.01	88445	0.01376	0.01109	0.00975	beta	1	1	1	1	TRUE	NA	10.2122081822819
60	30	30	NA	NA	0.01	71346	0.01222	0.0098	0.01014	beta	1	1	1	1	TRUE	NA	11.2810248943832
60	20	40	NA	NA	0.01	65084	0.01221	0.01013	0.00955	beta	1	1	1	1	TRUE	NA	11.7925646652116
60	40	20	NA	NA	0.01	34480	0.01301	0.01073	0.01006	beta	1	1	1	1	TRUE	NA	11.5051677064101
90	45	45	NA	NA	0.01	9966	0.01186	0.00995	0.01051	beta	1	1	1	1	TRUE	NA	13.1881374094884
90	30	60	NA	NA	0.01	5934	0.01121	0.00978	0.00976	beta	1	1	1	1	TRUE	NA	13.4153832481305
90	60	30	NA	NA	0.01	8117	0.01149	0.01017	0.00987	beta	1	1	1	1	TRUE	NA	14.1027483255996
120	60	60	NA	NA	0.01	80930	0.01055	0.00936	0.00959	beta	1	1	1	1	TRUE	NA	15.1889087180959
120	40	80	NA	NA	0.01	12532	0.01103	0.00998	0.00979	beta	1	1	1	1	TRUE	NA	15.6090627233187
120	80	40	NA	NA	0.01	70990	0.01108	0.01009	0.00982	beta	1	1	1	1	TRUE	NA	15.6437927935521
150	75	75	NA	NA	0.01	78170	0.0108	0.0098	0.0103	beta	1	1	1	1	TRUE	NA	13.2875372709831
150	50	100	NA	NA	0.01	55321	0.01136	0.01045	0.01034	beta	1	1	1	1	TRUE	NA	11.5410525087516
150	100	50	NA	NA	0.01	35810	0.01116	0.01035	0.01017	beta	1	1	1	1	TRUE	NA	13.6292615611023
30	15	15	NA	NA	0.01	73732	0.01455	0.01025	0.01135	beta	1	5	1	5	TRUE	NA	6.37557518912686
45	15	30	NA	NA	0.01	84244	0.01458	0.01224	0.01346	beta	1	5	1	5	TRUE	NA	10.8065598770645
45	30	15	NA	NA	0.01	25551	0.01226	0.00954	0.00774	beta	1	5	1	5	TRUE	NA	10.910490092304
60	30	30	NA	NA	0.01	42055	0.01216	0.01011	0.01075	beta	1	5	1	5	TRUE	NA	11.5683478124936
60	20	40	NA	NA	0.01	55020	0.01278	0.01116	0.01244	beta	1	5	1	5	TRUE	NA	11.4570300474432
60	40	20	NA	NA	0.01	78981	0.01239	0.01027	0.00864	beta	1	5	1	5	TRUE	NA	11.3211042843925
90	45	45	NA	NA	0.01	57013	0.01158	0.01	0.0107	beta	1	5	1	5	TRUE	NA	13.1066606934203
90	30	60	NA	NA	0.01	70838	0.01199	0.01081	0.01172	beta	1	5	1	5	TRUE	NA	13.3793258078231
90	60	30	NA	NA	0.01	10906	0.01168	0.01027	0.00949	beta	1	5	1	5	TRUE	NA	13.6137802820073
120	60	60	NA	NA	0.01	15431	0.01092	0.00989	0.01012	beta	1	5	1	5	TRUE	NA	15.5743740283781
120	40	80	NA	NA	0.01	69543	0.01127	0.01031	0.01135	beta	1	5	1	5	TRUE	NA	15.6028022385306
120	80	40	NA	NA	0.01	21891	0.01015	0.00907	0.00844	beta	1	5	1	5	TRUE	NA	15.5995902199878
150	75	75	NA	NA	0.01	33105	0.01095	0.01015	0.01044	beta	1	5	1	5	TRUE	NA	16.9242248151037
150	50	100	NA	NA	0.01	56742	0.01116	0.01044	0.01103	beta	1	5	1	5	TRUE	NA	14.9967495259974
150	100	50	NA	NA	0.01	78631	0.01046	0.0097	0.00927	beta	1	5	1	5	TRUE	NA	15.3524032349057
30	15	15	NA	NA	0.01	23623	0.01365	0.01045	0.00836	beta	2	2	5	5	TRUE	NA	8.84924313320054
45	15	30	NA	NA	0.01	80480	0.01411	0.01188	0.00902	beta	2	2	5	5	TRUE	NA	10.2545967252387
45	30	15	NA	NA	0.01	82101	0.01363	0.01166	0.00882	beta	2	2	5	5	TRUE	NA	8.27811459494962
60	30	30	NA	NA	0.01	93139	0.01235	0.01003	0.00966	beta	2	2	5	5	TRUE	NA	8.57589204457071
60	20	40	NA	NA	0.01	19601	0.0125	0.01082	0.00919	beta	2	2	5	5	TRUE	NA	8.71927817033397
60	40	20	NA	NA	0.01	90541	0.01285	0.01096	0.00936	beta	2	2	5	5	TRUE	NA	8.40876411338647
90	45	45	NA	NA	0.01	36024	0.01121	0.00973	0.00967	beta	2	2	5	5	TRUE	NA	10.2196284561025
90	30	60	NA	NA	0.01	92867	0.01135	0.01021	0.00951	beta	2	2	5	5	TRUE	NA	10.4066025148498
90	60	30	NA	NA	0.01	40708	0.01159	0.01045	0.00969	beta	2	2	5	5	TRUE	NA	10.2820320451922
120	60	60	NA	NA	0.01	90260	0.01078	0.00965	0.00954	beta	2	2	5	5	TRUE	NA	11.1134038517872
120	40	80	NA	NA	0.01	7297	0.01113	0.01009	0.00953	beta	2	2	5	5	TRUE	NA	11.6209018899997
120	80	40	NA	NA	0.01	24857	0.01079	0.0099	0.00942	beta	2	2	5	5	TRUE	NA	11.5787855533759
150	75	75	NA	NA	0.01	72223	0.01081	0.00988	0.00989	beta	2	2	5	5	TRUE	NA	12.663876218266
150	50	100	NA	NA	0.01	21588	0.01111	0.01045	0.01017	beta	2	2	5	5	TRUE	NA	12.5939227132665
150	100	50	NA	NA	0.01	22856	0.01085	0.01031	0.01012	beta	2	2	5	5	TRUE	NA	12.5238275772333
30	15	15	NA	NA	0.01	27943	0.01465	0.01064	0.00945	beta	5	2	5	2	TRUE	NA	7.19886156466272
45	15	30	NA	NA	0.01	41707	0.01258	0.00983	0.00768	beta	5	2	5	2	TRUE	NA	7.91736011425654
45	30	15	NA	NA	0.01	67703	0.01492	0.01289	0.01254	beta	5	2	5	2	TRUE	NA	8.50365668508742
60	30	30	NA	NA	0.01	71134	0.01237	0.01023	0.01016	beta	5	2	5	2	TRUE	NA	9.18283299658034
60	20	40	NA	NA	0.01	98398	0.01191	0.0096	0.00794	beta	5	2	5	2	TRUE	NA	9.21516680445936
60	40	20	NA	NA	0.01	65558	0.01301	0.01161	0.01145	beta	5	2	5	2	TRUE	NA	8.9676182809141
90	45	45	NA	NA	0.01	28815	0.01083	0.00952	0.00966	beta	5	2	5	2	TRUE	NA	10.2472658214966
90	30	60	NA	NA	0.01	77875	0.01122	0.00998	0.00907	beta	5	2	5	2	TRUE	NA	11.236927624676
90	60	30	NA	NA	0.01	44762	0.01203	0.01118	0.01155	beta	5	2	5	2	TRUE	NA	10.9537603696187
120	60	60	NA	NA	0.01	84646	0.01077	0.0096	0.00963	beta	5	2	5	2	TRUE	NA	11.7978871194522
120	40	80	NA	NA	0.01	20254	0.01128	0.01021	0.00948	beta	5	2	5	2	TRUE	NA	11.9375983328952
120	80	40	NA	NA	0.01	98228	0.01114	0.01042	0.0108	beta	5	2	5	2	TRUE	NA	12.1307623701625
150	75	75	NA	NA	0.01	76728	0.01057	0.00973	0.01	beta	5	2	5	2	TRUE	NA	13.8132104648484
150	50	100	NA	NA	0.01	2052	0.0111	0.01025	0.00979	beta	5	2	5	2	TRUE	NA	13.6936981791258
150	100	50	NA	NA	0.01	88333	0.0112	0.01061	0.01082	beta	5	2	5	2	TRUE	NA	13.7042648761802
30	15	15	NA	NA	0.05	26045	0.05476	0.04787	0.04999	beta	1	1	1	1	TRUE	NA	6.92905820449193
45	15	30	NA	NA	0.05	76222	0.05491	0.05144	0.04993	beta	1	1	1	1	TRUE	NA	8.04904908604092
45	30	15	NA	NA	0.05	60316	0.05414	0.05092	0.04968	beta	1	1	1	1	TRUE	NA	8.14602947745058
60	30	30	NA	NA	0.05	81157	0.05162	0.04769	0.04907	beta	1	1	1	1	TRUE	NA	8.23938153909312
60	20	40	NA	NA	0.05	55994	0.05262	0.05015	0.04938	beta	1	1	1	1	TRUE	NA	9.50368215488063
60	40	20	NA	NA	0.05	42886	0.05308	0.05054	0.04973	beta	1	1	1	1	TRUE	NA	9.28008258534802
90	45	45	NA	NA	0.05	70273	0.05172	0.04909	0.04978	beta	1	1	1	1	TRUE	NA	10.7832979538706
90	30	60	NA	NA	0.05	23860	0.05152	0.04952	0.04933	beta	1	1	1	1	TRUE	NA	10.7441192091836
90	60	30	NA	NA	0.05	90320	0.05207	0.05019	0.04961	beta	1	1	1	1	TRUE	NA	11.9629224265284
120	60	60	NA	NA	0.05	25359	0.05231	0.0503	0.05066	beta	1	1	1	1	TRUE	NA	13.2805099856853
120	40	80	NA	NA	0.05	94121	0.0515	0.05005	0.04993	beta	1	1	1	1	TRUE	NA	13.2749192969004
120	80	40	NA	NA	0.05	82194	0.05102	0.0495	0.04917	beta	1	1	1	1	TRUE	NA	13.2946914443705
150	75	75	NA	NA	0.05	6459	0.05088	0.04939	0.04958	beta	1	1	1	1	TRUE	NA	13.5264278526439
150	50	100	NA	NA	0.05	54685	0.05072	0.04977	0.0498	beta	1	1	1	1	TRUE	NA	11.7524621575409
150	100	50	NA	NA	0.05	34492	0.05075	0.0497	0.04947	beta	1	1	1	1	TRUE	NA	13.865753436221
30	15	15	NA	NA	0.05	31325	0.05404	0.04871	0.05104	beta	1	5	1	5	TRUE	NA	6.55133483807246
45	15	30	NA	NA	0.05	64297	0.05242	0.05009	0.05371	beta	1	5	1	5	TRUE	NA	7.85944824417432
45	30	15	NA	NA	0.05	3420	0.05342	0.04939	0.04681	beta	1	5	1	5	TRUE	NA	7.97917707694901
60	30	30	NA	NA	0.05	91464	0.05294	0.05009	0.05247	beta	1	5	1	5	TRUE	NA	8.44040149655607
60	20	40	NA	NA	0.05	86796	0.05236	0.0506	0.05355	beta	1	5	1	5	TRUE	NA	8.50870773977704
60	40	20	NA	NA	0.05	71878	0.05064	0.04767	0.04648	beta	1	5	1	5	TRUE	NA	8.49730690035555
90	45	45	NA	NA	0.05	26530	0.05128	0.04949	0.0506	beta	1	5	1	5	TRUE	NA	10.1785685854488
90	30	60	NA	NA	0.05	25174	0.05015	0.04893	0.05102	beta	1	5	1	5	TRUE	NA	10.0162689434157
90	60	30	NA	NA	0.05	6485	0.05032	0.04829	0.04685	beta	1	5	1	5	TRUE	NA	10.0183807433314
120	60	60	NA	NA	0.05	6131	0.05017	0.04897	0.04992	beta	1	5	1	5	TRUE	NA	12.2681773113542
120	40	80	NA	NA	0.05	9397	0.05099	0.04994	0.05183	beta	1	5	1	5	TRUE	NA	12.1818208514982
120	80	40	NA	NA	0.05	75529	0.05129	0.0498	0.04869	beta	1	5	1	5	TRUE	NA	12.2702818448014
150	75	75	NA	NA	0.05	31392	0.05034	0.04907	0.0496	beta	1	5	1	5	TRUE	NA	13.4347894967265
150	50	100	NA	NA	0.05	19754	0.05051	0.04983	0.05142	beta	1	5	1	5	TRUE	NA	12.0260600030422
150	100	50	NA	NA	0.05	22822	0.04881	0.04766	0.0471	beta	1	5	1	5	TRUE	NA	12.963827366564
30	15	15	NA	NA	0.05	70094	0.0556	0.04953	0.04453	beta	2	2	5	5	TRUE	NA	6.87729411151674
45	15	30	NA	NA	0.05	84257	0.05451	0.05215	0.0461	beta	2	2	5	5	TRUE	NA	8.03747353692849
45	30	15	NA	NA	0.05	4880	0.05433	0.05166	0.04547	beta	2	2	5	5	TRUE	NA	8.20380926311016
60	30	30	NA	NA	0.05	31891	0.05286	0.04998	0.04824	beta	2	2	5	5	TRUE	NA	8.90692803965674
60	20	40	NA	NA	0.05	31527	0.05242	0.05073	0.04711	beta	2	2	5	5	TRUE	NA	8.88555062002606
60	40	20	NA	NA	0.05	42619	0.05235	0.05037	0.04682	beta	2	2	5	5	TRUE	NA	8.55761752757761
90	45	45	NA	NA	0.05	66522	0.05025	0.04821	0.0476	beta	2	2	5	5	TRUE	NA	9.91295239117411
90	30	60	NA	NA	0.05	79482	0.05155	0.05005	0.04854	beta	2	2	5	5	TRUE	NA	10.3867038117515
90	60	30	NA	NA	0.05	39205	0.05202	0.05042	0.0493	beta	2	2	5	5	TRUE	NA	10.0157102604045
120	60	60	NA	NA	0.05	26260	0.05128	0.04949	0.0498	beta	2	2	5	5	TRUE	NA	11.1003075567219
120	40	80	NA	NA	0.05	2174	0.05004	0.04904	0.04838	beta	2	2	5	5	TRUE	NA	11.986148666607
120	80	40	NA	NA	0.05	49287	0.05081	0.04964	0.04905	beta	2	2	5	5	TRUE	NA	11.8947976421648
150	75	75	NA	NA	0.05	37073	0.0511	0.04974	0.04947	beta	2	2	5	5	TRUE	NA	13.0776587620709
150	50	100	NA	NA	0.05	49030	0.0514	0.05048	0.05037	beta	2	2	5	5	TRUE	NA	12.9106644943688
150	100	50	NA	NA	0.05	52730	0.05063	0.04976	0.04929	beta	2	2	5	5	TRUE	NA	11.8268307773934
30	15	15	NA	NA	0.05	85527	0.05582	0.05048	0.04905	beta	5	2	5	2	TRUE	NA	6.76633573638068
45	15	30	NA	NA	0.05	89400	0.05385	0.05038	0.04627	beta	5	2	5	2	TRUE	NA	7.83648576014572
45	30	15	NA	NA	0.05	81274	0.05596	0.05396	0.05469	beta	5	2	5	2	TRUE	NA	7.83835580123795
60	30	30	NA	NA	0.05	36557	0.05221	0.04938	0.05044	beta	5	2	5	2	TRUE	NA	8.79774072693454
60	20	40	NA	NA	0.05	29291	0.05238	0.04932	0.0471	beta	5	2	5	2	TRUE	NA	8.88659334109889
60	40	20	NA	NA	0.05	2408	0.05434	0.05271	0.05381	beta	5	2	5	2	TRUE	NA	8.64071563733949
90	45	45	NA	NA	0.05	63932	0.05029	0.0485	0.04927	beta	5	2	5	2	TRUE	NA	9.93389755394724
90	30	60	NA	NA	0.05	69398	0.05149	0.04945	0.04805	beta	5	2	5	2	TRUE	NA	14.8510581029124
90	60	30	NA	NA	0.05	9681	0.05096	0.0501	0.05102	beta	5	2	5	2	TRUE	NA	14.6615573987696
120	60	60	NA	NA	0.05	28187	0.05177	0.05029	0.05091	beta	5	2	5	2	TRUE	NA	15.8095657538705
120	40	80	NA	NA	0.05	20668	0.05129	0.04975	0.0487	beta	5	2	5	2	TRUE	NA	15.7891905493869
120	80	40	NA	NA	0.05	38994	0.05171	0.05098	0.05198	beta	5	2	5	2	TRUE	NA	16.3425617613395
150	75	75	NA	NA	0.05	66057	0.05033	0.0489	0.04929	beta	5	2	5	2	TRUE	NA	18.0903544971678
150	50	100	NA	NA	0.05	99562	0.05061	0.04949	0.04851	beta	5	2	5	2	TRUE	NA	18.1251826563809
150	100	50	NA	NA	0.05	19015	0.05142	0.05073	0.05116	beta	5	2	5	2	TRUE	NA	18.0605537173483
30	15	15	NA	NA	0.001	3423	0.00281	0.00099	0.00085	exponential	NA	NA	NA	NA	NA	1	10.3532923842801
45	15	30	NA	NA	0.005	3361	0.00815	0.00601	0.00518	exponential	NA	NA	NA	NA	NA	1	11.730239697761
45	30	15	NA	NA	0.01	17875	0.0145	0.01154	0.01092	exponential	NA	NA	NA	NA	NA	1	11.743852194349
60	30	30	NA	NA	0.05	7707	0.05109	0.04786	0.04952	exponential	NA	NA	NA	NA	NA	1	11.9502686965466
60	20	40	NA	NA	0.001	50924	0.00226	0.00131	0.00104	exponential	NA	NA	NA	NA	NA	1	8.93665453334649
60	40	20	NA	NA	0.005	78193	0.00691	0.00527	0.0048	exponential	NA	NA	NA	NA	NA	1	8.98921959519386
90	45	45	NA	NA	0.01	32318	0.01083	0.00931	0.00972	exponential	NA	NA	NA	NA	NA	1	10.3628554646836
90	30	60	NA	NA	0.05	21049	0.05065	0.04925	0.04972	exponential	NA	NA	NA	NA	NA	1	10.2755027011368
90	60	30	NA	NA	0.001	8453	0.00177	0.00128	0.00117	exponential	NA	NA	NA	NA	NA	1	11.8274749456512
120	60	60	NA	NA	0.005	36588	0.0055	0.00466	0.0049	exponential	NA	NA	NA	NA	NA	1	13.4485455768638
120	40	80	NA	NA	0.01	95662	0.01153	0.01043	0.01033	exponential	NA	NA	NA	NA	NA	1	13.4888061856561
120	80	40	NA	NA	0.05	28837	0.04936	0.04832	0.04848	exponential	NA	NA	NA	NA	NA	1	13.0425851709313
150	75	75	NA	NA	0.001	89609	0.0012	0.00093	0.00094	exponential	NA	NA	NA	NA	NA	1	15.388072436783
150	50	100	NA	NA	0.005	32820	0.00578	0.0051	0.00512	exponential	NA	NA	NA	NA	NA	1	15.042347373565
150	100	50	NA	NA	0.01	23720	0.01142	0.0106	0.01063	exponential	NA	NA	NA	NA	NA	1	13.8626220609082
30	15	15	NA	NA	0.05	82302	0.05443	0.04811	0.0502	exponential	NA	NA	NA	NA	NA	1	7.14866982109017
45	15	30	NA	NA	0.001	81661	0.00255	0.0014	0.00108	exponential	NA	NA	NA	NA	NA	1	11.5921402661668
45	30	15	NA	NA	0.005	18384	0.00816	0.00589	0.00499	exponential	NA	NA	NA	NA	NA	1	11.5758771935436
60	30	30	NA	NA	0.01	26141	0.01199	0.00978	0.01018	exponential	NA	NA	NA	NA	NA	1	12.2416796108087
60	20	40	NA	NA	0.05	63549	0.05294	0.0508	0.05072	exponential	NA	NA	NA	NA	NA	1	12.2325784901116
60	40	20	NA	NA	0.001	54452	0.00224	0.00139	0.00112	exponential	NA	NA	NA	NA	NA	1	9.75159979065259
90	45	45	NA	NA	0.005	74759	0.0058	0.00458	0.00493	exponential	NA	NA	NA	NA	NA	1	11.5697913499011
90	30	60	NA	NA	0.01	6442	0.01133	0.01	0.0098	exponential	NA	NA	NA	NA	NA	1	11.1427789278825
90	60	30	NA	NA	0.05	54585	0.05044	0.04913	0.04898	exponential	NA	NA	NA	NA	NA	1	11.6556844218572
120	60	60	NA	NA	0.001	30878	0.00125	0.00084	0.00087	exponential	NA	NA	NA	NA	NA	1	13.7025021968285
120	40	80	NA	NA	0.005	14190	0.00615	0.00526	0.0051	exponential	NA	NA	NA	NA	NA	1	13.7562043860224
120	80	40	NA	NA	0.01	1798	0.01095	0.00978	0.00963	exponential	NA	NA	NA	NA	NA	1	13.6915116071701
150	75	75	NA	NA	0.05	23730	0.05009	0.04882	0.04961	exponential	NA	NA	NA	NA	NA	1	15.5370260228051
150	50	100	NA	NA	0.001	79320	0.00104	0.00072	7e-04	exponential	NA	NA	NA	NA	NA	1	13.240605075558
150	100	50	NA	NA	0.005	20664	0.00631	0.00545	0.0054	exponential	NA	NA	NA	NA	NA	1	13.4931200804313
30	15	15	NA	NA	0.01	44423	0.01459	0.00989	0.01004	exponential	NA	NA	NA	NA	NA	1	7.03658349010679
45	15	30	NA	NA	0.05	84720	0.05383	0.05063	0.05073	exponential	NA	NA	NA	NA	NA	1	8.37440388222536
45	30	15	NA	NA	0.001	19642	0.00258	0.00155	0.00122	exponential	NA	NA	NA	NA	NA	1	7.94378813107808
60	30	30	NA	NA	0.005	30291	0.00681	0.00502	0.00512	exponential	NA	NA	NA	NA	NA	1	8.76709316492081
60	20	40	NA	NA	0.01	20731	0.01266	0.01055	0.01009	exponential	NA	NA	NA	NA	NA	1	8.53111013412476
60	40	20	NA	NA	0.05	58296	0.05197	0.04969	0.04938	exponential	NA	NA	NA	NA	NA	1	8.80362825360563
90	45	45	NA	NA	0.001	65741	0.0016	0.00107	0.00106	exponential	NA	NA	NA	NA	NA	1	11.6913301828835
90	30	60	NA	NA	0.005	57104	0.00689	0.0059	0.00566	exponential	NA	NA	NA	NA	NA	1	11.6666578027275
90	60	30	NA	NA	0.01	66753	0.01196	0.01053	0.01041	exponential	NA	NA	NA	NA	NA	1	11.8223457672861
120	60	60	NA	NA	0.05	98163	0.05136	0.04968	0.05027	exponential	NA	NA	NA	NA	NA	1	12.9869552901718
120	40	80	NA	NA	0.001	22069	0.00148	0.00108	0.00103	exponential	NA	NA	NA	NA	NA	1	21.7348321079546
120	80	40	NA	NA	0.005	829	0.00624	0.00536	0.00508	exponential	NA	NA	NA	NA	NA	1	21.6562941953871
150	75	75	NA	NA	0.01	47281	0.01071	0.00975	0.00988	exponential	NA	NA	NA	NA	NA	1	1.03349930763245
150	50	100	NA	NA	0.05	83402	0.04945	0.04864	0.0489	exponential	NA	NA	NA	NA	NA	1	1.02760764244254
150	100	50	NA	NA	0.001	61036	0.00137	0.00109	0.00107	exponential	NA	NA	NA	NA	NA	1	21.272456014355
30	15	15	NA	NA	0.005	1255	0.00822	0.00492	0.00495	exponential	NA	NA	NA	NA	NA	1	10.4421850850847
45	15	30	NA	NA	0.01	8489	0.01373	0.0108	0.00978	exponential	NA	NA	NA	NA	NA	1	11.794695791271
45	30	15	NA	NA	0.05	83882	0.05414	0.051	0.05077	exponential	NA	NA	NA	NA	NA	1	12.322552040418
60	30	30	NA	NA	0.001	50032	0.00181	0.00114	0.00114	exponential	NA	NA	NA	NA	NA	1	14.3051772361994
60	20	40	NA	NA	0.005	61200	0.00732	0.00552	0.00516	exponential	NA	NA	NA	NA	NA	1	14.2467045079337
60	40	20	NA	NA	0.01	44677	0.01263	0.01051	0.00947	exponential	NA	NA	NA	NA	NA	1	14.3340285446909
90	45	45	NA	NA	0.05	9781	0.05202	0.0497	0.0507	exponential	NA	NA	NA	NA	NA	1	16.8491383761168
90	30	60	NA	NA	0.001	81830	0.00186	0.00131	0.00126	exponential	NA	NA	NA	NA	NA	1	11.2583667090204
90	60	30	NA	NA	0.005	34300	0.00648	0.00542	0.00506	exponential	NA	NA	NA	NA	NA	1	11.4070269564788
120	60	60	NA	NA	0.01	33159	0.01058	0.00955	0.0098	exponential	NA	NA	NA	NA	NA	1	12.8074732229445
120	40	80	NA	NA	0.05	67996	0.05088	0.04984	0.04968	exponential	NA	NA	NA	NA	NA	1	12.5476358313031
120	80	40	NA	NA	0.001	87106	0.00144	0.0011	0.00102	exponential	NA	NA	NA	NA	NA	1	21.6297660111719
150	75	75	NA	NA	0.005	32194	0.00579	0.005	0.00531	exponential	NA	NA	NA	NA	NA	1	1.07571611054242
150	50	100	NA	NA	0.01	20143	0.01092	0.01007	0.0101	exponential	NA	NA	NA	NA	NA	1	1.02512664671021
150	100	50	NA	NA	0.05	84719	0.05005	0.04913	0.04924	exponential	NA	NA	NA	NA	NA	1	1.06620621265085
30	15	15	NA	NA	0.001	3423	0.0025	0.00128	0.00079	poisson	NA	NA	NA	NA	NA	1	10.1121205398772
45	15	30	NA	NA	0.005	3361	0.0084	0.00662	0.0051	poisson	NA	NA	NA	NA	NA	1	11.7401634824276
45	30	15	NA	NA	0.01	17875	0.01344	0.01086	0.00905	poisson	NA	NA	NA	NA	NA	1	11.3194140365389
60	30	30	NA	NA	0.05	7707	0.05094	0.0477	0.04796	poisson	NA	NA	NA	NA	NA	1	12.6550005334616
60	20	40	NA	NA	0.001	50924	0.0021	0.00139	9e-04	poisson	NA	NA	NA	NA	NA	1	13.2081185262071
60	40	20	NA	NA	0.005	78193	0.00684	0.00569	0.00474	poisson	NA	NA	NA	NA	NA	1	13.2265851032072
90	45	45	NA	NA	0.01	32318	0.01148	0.01015	0.01015	poisson	NA	NA	NA	NA	NA	1	15.1943470711178
90	30	60	NA	NA	0.05	21049	0.05152	0.05006	0.04966	poisson	NA	NA	NA	NA	NA	1	15.0432476331128
90	60	30	NA	NA	0.001	8453	0.00147	0.00104	0.00084	poisson	NA	NA	NA	NA	NA	1	10.5549864237176
120	60	60	NA	NA	0.005	36588	0.00564	0.00486	0.00509	poisson	NA	NA	NA	NA	NA	1	12.1645239635971
120	40	80	NA	NA	0.01	95662	0.01124	0.01036	0.01003	poisson	NA	NA	NA	NA	NA	1	11.696659351786
120	80	40	NA	NA	0.05	28837	0.05135	0.05025	0.04966	poisson	NA	NA	NA	NA	NA	1	12.4083810150623
150	75	75	NA	NA	0.001	89609	0.00135	0.00109	0.00113	poisson	NA	NA	NA	NA	NA	1	21.5028805742661
150	50	100	NA	NA	0.005	32820	0.0053	0.0049	0.00457	poisson	NA	NA	NA	NA	NA	1	18.4647420868609
150	100	50	NA	NA	0.01	23720	0.01079	0.01013	0.00974	poisson	NA	NA	NA	NA	NA	1	21.1269851799144
30	15	15	NA	NA	0.05	82302	0.05422	0.04871	0.04568	poisson	NA	NA	NA	NA	NA	1	9.91474474655257
45	15	30	NA	NA	0.001	81661	0.00251	0.00155	0.00084	poisson	NA	NA	NA	NA	NA	1	11.8902156297366
45	30	15	NA	NA	0.005	18384	0.00803	0.00626	0.00465	poisson	NA	NA	NA	NA	NA	1	11.9487379808558
60	30	30	NA	NA	0.01	26141	0.01205	0.00963	0.00968	poisson	NA	NA	NA	NA	NA	1	12.8390349590116
60	20	40	NA	NA	0.05	63549	0.05278	0.05044	0.04885	poisson	NA	NA	NA	NA	NA	1	12.8035933687952
60	40	20	NA	NA	0.001	54452	0.00218	0.00147	0.00112	poisson	NA	NA	NA	NA	NA	1	13.2169750669267
90	45	45	NA	NA	0.005	74759	0.00605	0.00491	0.00516	poisson	NA	NA	NA	NA	NA	1	15.8742767084307
90	30	60	NA	NA	0.01	6442	0.01143	0.00999	0.00966	poisson	NA	NA	NA	NA	NA	1	15.0480082655615
90	60	30	NA	NA	0.05	54585	0.05237	0.05092	0.04982	poisson	NA	NA	NA	NA	NA	1	15.8099833427535
120	60	60	NA	NA	0.001	30878	0.00136	0.00096	0.00097	poisson	NA	NA	NA	NA	NA	1	19.1428014789025
120	40	80	NA	NA	0.005	14190	0.00643	0.00576	0.00525	poisson	NA	NA	NA	NA	NA	1	19.0045102812184
120	80	40	NA	NA	0.01	1798	0.01089	0.00974	0.00929	poisson	NA	NA	NA	NA	NA	1	19.33678907858
150	75	75	NA	NA	0.05	23730	0.05209	0.05082	0.05152	poisson	NA	NA	NA	NA	NA	1	21.6694734584623
150	50	100	NA	NA	0.001	79320	0.00132	0.00109	0.00104	poisson	NA	NA	NA	NA	NA	1	18.0610861326589
150	100	50	NA	NA	0.005	20664	0.00586	0.00513	0.00502	poisson	NA	NA	NA	NA	NA	1	18.3071744784382
30	15	15	NA	NA	0.01	44423	0.01406	0.01027	0.00872	poisson	NA	NA	NA	NA	NA	1	9.77451158066591
45	15	30	NA	NA	0.05	84720	0.05449	0.05181	0.04764	poisson	NA	NA	NA	NA	NA	1	11.5562583665053
45	30	15	NA	NA	0.001	19642	0.00231	0.0015	0.00078	poisson	NA	NA	NA	NA	NA	1	11.9364873178138
60	30	30	NA	NA	0.005	30291	0.00682	0.00517	0.00499	poisson	NA	NA	NA	NA	NA	1	13.1047098578347
60	20	40	NA	NA	0.01	20731	0.0125	0.01083	0.00979	poisson	NA	NA	NA	NA	NA	1	12.7756141776509
60	40	20	NA	NA	0.05	58296	0.05183	0.04984	0.04738	poisson	NA	NA	NA	NA	NA	1	13.0791964314381
90	45	45	NA	NA	0.001	65741	0.00119	0.00081	0.00082	poisson	NA	NA	NA	NA	NA	1	16.1644341476096
90	30	60	NA	NA	0.005	57104	0.00671	0.00575	0.00513	poisson	NA	NA	NA	NA	NA	1	15.8931466539701
90	60	30	NA	NA	0.01	66753	0.01133	0.01017	0.00963	poisson	NA	NA	NA	NA	NA	1	16.0954820697175
120	60	60	NA	NA	0.05	98163	0.05249	0.05068	0.05098	poisson	NA	NA	NA	NA	NA	1	17.8898179138369
120	40	80	NA	NA	0.001	22069	0.00133	0.00106	9e-04	poisson	NA	NA	NA	NA	NA	1	16.6992191987567
120	80	40	NA	NA	0.005	829	0.0058	0.00502	0.00469	poisson	NA	NA	NA	NA	NA	1	17.2243971949816
150	75	75	NA	NA	0.01	47281	0.01148	0.0103	0.01056	poisson	NA	NA	NA	NA	NA	1	18.6056355471081
150	50	100	NA	NA	0.05	83402	0.05068	0.04976	0.04946	poisson	NA	NA	NA	NA	NA	1	18.5484361220731
150	100	50	NA	NA	0.001	61036	0.00126	0.00102	0.00089	poisson	NA	NA	NA	NA	NA	1	11.8977935901615
30	15	15	NA	NA	0.005	1255	0.00828	0.00519	0.00439	poisson	NA	NA	NA	NA	NA	1	6.50267542322477
45	15	30	NA	NA	0.01	8489	0.01435	0.01187	0.00972	poisson	NA	NA	NA	NA	NA	1	7.48158750050598
45	30	15	NA	NA	0.05	83882	0.05443	0.05136	0.04748	poisson	NA	NA	NA	NA	NA	1	7.31749406470193
60	30	30	NA	NA	0.001	50032	0.0017	0.00103	0.00094	poisson	NA	NA	NA	NA	NA	1	12.5214737922615
60	20	40	NA	NA	0.005	61200	0.00733	0.00589	0.0048	poisson	NA	NA	NA	NA	NA	1	12.5958847627375
60	40	20	NA	NA	0.01	44677	0.01165	0.01006	0.00874	poisson	NA	NA	NA	NA	NA	1	12.4941683494382
90	45	45	NA	NA	0.05	9781	0.05111	0.04897	0.0495	poisson	NA	NA	NA	NA	NA	1	13.9171410199006
90	30	60	NA	NA	0.001	81830	0.00185	0.00131	0.00106	poisson	NA	NA	NA	NA	NA	1	14.3997574843963
90	60	30	NA	NA	0.005	34300	0.00625	0.00532	0.00473	poisson	NA	NA	NA	NA	NA	1	14.5840623004569
120	60	60	NA	NA	0.01	33159	0.01162	0.01044	0.01058	poisson	NA	NA	NA	NA	NA	1	15.9083165466785
120	40	80	NA	NA	0.05	67996	0.05032	0.04927	0.04889	poisson	NA	NA	NA	NA	NA	1	15.725436824229
120	80	40	NA	NA	0.001	87106	0.00154	0.00116	0.00098	poisson	NA	NA	NA	NA	NA	1	12.7838789267672
150	75	75	NA	NA	0.005	32194	0.0059	0.00527	0.00547	poisson	NA	NA	NA	NA	NA	1	14.7133949589729
150	50	100	NA	NA	0.01	20143	0.01066	0.00998	0.00988	poisson	NA	NA	NA	NA	NA	1	14.2040927919414
150	100	50	NA	NA	0.05	84719	0.05118	0.05029	0.05013	poisson	NA	NA	NA	NA	NA	1	14.2556142520905
